# Supplementary material for: A Latent Factor Analysis of Working Memory Measures Using Large-Scale Data
Source: Front Psychol. 2017 Jun 28;8:1062. doi: 10.3389/fpsyg.2017.01062 (PMC5487690; doi:10.3389/fpsyg.2017.01062)
Supplement: Supplementary file 1 [file Presentation_1.ZIP]

Archive with 10 entries (10 files):
- model1.txt
- model2.txt
- model3.txt
- model4.txt
- model5.txt
- model6.txt
- model7.txt
- model8.txt
- model9.txt
- model10.txt
