# Supplementary material for: A Latent Factor Analysis of Working Memory Measures Using Large-Scale Data
Source: Front Psychol. 2017 Jun 28;8:1062. doi: 10.3389/fpsyg.2017.01062 (PMC5487690; doi:10.3389/fpsyg.2017.01062)
Supplement: Supplementary file 1 [file Presentation_1.ZIP › model1.txt]

Mplus VERSION 7.4
MUTHEN & MUTHEN
05/09/2017  10:52 AM

INPUT INSTRUCTIONS

  Title:
      Soile;

  Data:
      File is soiledata_n656.dat;

  Variable:
      Names are VerRM_o VisRM_o VerCS_o VisCS_o VerSSF_o VisSSF_o
      VerSSB_o VisSSB_o Ver2B_o Vis2B_o;

      Usevariables are VerRM VisRM VerCS VisCS VerSSF VisSSF VerSSB
      VisSSB Ver2B Vis2B;

  Analysis:
      Estimator is MLR;

  Define:
      VerRM = (VerRM_o/100);
      VisRM = (VisRM_o/10);
      VerCS = (VerCS_o/1000);
      VisCS = (VisCS_o/100);
      VerSSF = (VerSSF_o);
      VisSSF = (VisSSF_o);
      VerSSB = (VerSSB_o/10);
      VisSSB = (VisSSB_o/100);
      Ver2B = (Ver2b_o);
      Vis2B = (Vis2b_o/10);

  Model:
      WM BY VisCS* VerSSF VisSSF VerSSB VisSSB VerCS VerRM
      VisRM Ver2B Vis2B;

      [WM@0];
      WM@1;

  Output:
      samp stdyx mod res tech1;


INPUT READING TERMINATED NORMALLY


Soile;

SUMMARY OF ANALYSIS

Number of groups                                                 1
Number of observations                                         656

Number of dependent variables                                   10
Number of independent variables                                  0
Number of continuous latent variables                            1

Observed dependent variables

  Continuous
   VERRM       VISRM       VERCS       VISCS       VERSSF      VISSSF
   VERSSB      VISSSB      VER2B       VIS2B

Continuous latent variables
   WM


Estimator                                                      MLR
Information matrix                                        OBSERVED
Maximum number of iterations                                  1000
Convergence criterion                                    0.500D-04
Maximum number of steepest descent iterations                   20

Input data file(s)
  soiledata_n656.dat

Input data format  FREE


SAMPLE STATISTICS


     SAMPLE STATISTICS


           Means
              VERRM         VISRM         VERCS         VISCS         VERSSF
              ________      ________      ________      ________      ________
      1         3.962         3.631         5.365         0.061       528.779


           Means
              VISSSF        VERSSB        VISSSB        VER2B         VIS2B
              ________      ________      ________      ________      ________
      1        69.664         4.204         3.019         5.110         0.264


           Covariances
              VERRM         VISRM         VERCS         VISCS         VERSSF
              ________      ________      ________      ________      ________
 VERRM          4.007
 VISRM          1.303         3.932
 VERCS          2.303         2.256        14.240
 VISCS          0.023         0.032         0.048         0.001
 VERSSF       147.749        92.931       328.596         2.384     44592.170
 VISSSF        15.196        23.054        29.419         0.476      1871.309
 VERSSB         1.336         0.977         2.492         0.022       171.619
 VISSSB         0.852         1.283         1.908         0.022        82.592
 VER2B          1.197         1.774         2.653         0.031       101.022
 VIS2B          0.067         0.100         0.172         0.002         6.009


           Covariances
              VISSSF        VERSSB        VISSSB        VER2B         VIS2B
              ________      ________      ________      ________      ________
 VISSSF       757.673
 VERSSB        13.208         2.213
 VISSSB        22.720         0.791         2.153
 VER2B         23.207         0.979         1.458         5.153
 VIS2B          1.149         0.055         0.071         0.162         0.016


           Correlations
              VERRM         VISRM         VERCS         VISCS         VERSSF
              ________      ________      ________      ________      ________
 VERRM          1.000
 VISRM          0.328         1.000
 VERCS          0.305         0.301         1.000
 VISCS          0.308         0.433         0.335         1.000
 VERSSF         0.350         0.222         0.412         0.299         1.000
 VISSSF         0.276         0.422         0.283         0.458         0.322
 VERSSB         0.449         0.331         0.444         0.389         0.546
 VISSSB         0.290         0.441         0.345         0.396         0.267
 VER2B          0.263         0.394         0.310         0.365         0.211
 VIS2B          0.265         0.400         0.363         0.392         0.226


           Correlations
              VISSSF        VERSSB        VISSSB        VER2B         VIS2B
              ________      ________      ________      ________      ________
 VISSSF         1.000
 VERSSB         0.323         1.000
 VISSSB         0.563         0.362         1.000
 VER2B          0.371         0.290         0.438         1.000
 VIS2B          0.332         0.293         0.385         0.568         1.000


UNIVARIATE SAMPLE STATISTICS


     UNIVARIATE HIGHER-ORDER MOMENT DESCRIPTIVE STATISTICS

         Variable/         Mean/     Skewness/   Minimum/ % with                Percentiles
        Sample Size      Variance    Kurtosis    Maximum  Min/Max      20%/60%    40%/80%    Median

     VERRM                 3.962      -0.005       0.000    0.46%       2.311      3.306      4.078
             656.000       4.007      -0.782       7.492    7.62%       4.497      5.891
     VISRM                 3.631       0.019       0.000    0.30%       1.723      3.094      3.700
             656.000       3.932      -0.777       7.894    1.52%       4.335      5.339
     VERCS                 5.365       0.001       0.000    2.29%       1.146      3.862      5.320
             656.000      14.240      -1.427      10.538   19.21%       7.118      9.295
     VISCS                 0.061       0.033       0.000   10.82%       0.023      0.047      0.062
             656.000       0.001      -1.018       0.125    4.73%       0.072      0.098
     VERSSF              528.779       0.010       0.000    0.15%     337.500    449.500    511.500
             656.000   44592.170      -0.560     924.000    4.73%     577.500    721.500
     VISSSF               69.664       0.045       0.000    0.15%      46.635     60.404     67.651
             656.000     757.673      -0.280     133.075    1.37%      75.125     90.714
     VERSSB                4.204       0.004       0.000    0.30%       2.951      3.693      4.074
             656.000       2.213      -0.422       7.308    1.52%       4.460      5.451
     VISSSB                3.019      -0.021       0.000    0.46%       1.707      2.754      2.952
             656.000       2.153      -0.461       6.384    1.68%       3.366      4.271
     VER2B                 5.110      -0.004      -0.001    0.15%       3.042      4.543      5.142
             656.000       5.153      -0.821       9.993    0.76%       5.795      7.278
     VIS2B                 0.264       0.009       0.000    0.30%       0.146      0.216      0.257
             656.000       0.016      -0.946       0.511    1.52%       0.303      0.389


THE MODEL ESTIMATION TERMINATED NORMALLY


MODEL FIT INFORMATION

Number of Free Parameters                       30

Loglikelihood

          H0 Value                      -13463.623
          H0 Scaling Correction Factor      0.9321
            for MLR
          H1 Value                      -13289.207
          H1 Scaling Correction Factor      0.9968
            for MLR

Information Criteria

          Akaike (AIC)                   26987.246
          Bayesian (BIC)                 27121.831
          Sample-Size Adjusted BIC       27026.581
            (n* = (n + 2) / 24)

Chi-Square Test of Model Fit

          Value                            331.495*
          Degrees of Freedom                    35
          P-Value                           0.0000
          Scaling Correction Factor         1.0523
            for MLR

*   The chi-square value for MLM, MLMV, MLR, ULSMV, WLSM and WLSMV cannot be used
    for chi-square difference testing in the regular way.  MLM, MLR and WLSM
    chi-square difference testing is described on the Mplus website.  MLMV, WLSMV,
    and ULSMV difference testing is done using the DIFFTEST option.

RMSEA (Root Mean Square Error Of Approximation)

          Estimate                           0.114
          90 Percent C.I.                    0.103  0.125
          Probability RMSEA <= .05           0.000

CFI/TLI

          CFI                                0.840
          TLI                                0.794

Chi-Square Test of Model Fit for the Baseline Model

          Value                           1894.469
          Degrees of Freedom                    45
          P-Value                           0.0000

SRMR (Standardized Root Mean Square Residual)

          Value                              0.062


MODEL RESULTS

                                                    Two-Tailed
                    Estimate       S.E.  Est./S.E.    P-Value

 WM       BY
    VISCS              0.024      0.001     20.249      0.000
    VERSSF           107.914      9.146     11.800      0.000
    VISSSF            17.641      1.088     16.214      0.000
    VERSSB             0.912      0.066     13.903      0.000
    VISSSB             0.979      0.054     18.144      0.000
    VERCS              2.119      0.127     16.698      0.000
    VERRM              1.022      0.081     12.693      0.000
    VISRM              1.229      0.070     17.612      0.000
    VER2B              1.378      0.088     15.706      0.000
    VIS2B              0.076      0.005     16.898      0.000

 Means
    WM                 0.000      0.000    999.000    999.000

 Intercepts
    VERRM              3.962      0.078     50.696      0.000
    VISRM              3.631      0.077     46.895      0.000
    VERCS              5.365      0.147     36.410      0.000
    VISCS              0.061      0.001     41.140      0.000
    VERSSF           528.779      8.245     64.135      0.000
    VISSSF            69.664      1.075     64.822      0.000
    VERSSB             4.204      0.058     72.374      0.000
    VISSSB             3.019      0.057     52.707      0.000
    VER2B              5.110      0.089     57.659      0.000
    VIS2B              0.264      0.005     53.763      0.000

 Variances
    WM                 1.000      0.000    999.000    999.000

 Residual Variances
    VERRM              2.962      0.168     17.655      0.000
    VISRM              2.423      0.145     16.740      0.000
    VERCS              9.750      0.526     18.528      0.000
    VISCS              0.001      0.000     17.217      0.000
    VERSSF         32946.703   1839.951     17.906      0.000
    VISSSF           446.455     31.700     14.084      0.000
    VERSSB             1.381      0.100     13.815      0.000
    VISSSB             1.194      0.081     14.783      0.000
    VER2B              3.253      0.217     14.999      0.000
    VIS2B              0.010      0.001     15.543      0.000


STANDARDIZED MODEL RESULTS


STDYX Standardization

                                                    Two-Tailed
                    Estimate       S.E.  Est./S.E.    P-Value

 WM       BY
    VISCS              0.636      0.026     24.671      0.000
    VERSSF             0.511      0.037     13.629      0.000
    VISSSF             0.641      0.031     20.557      0.000
    VERSSB             0.613      0.037     16.700      0.000
    VISSSB             0.667      0.028     23.950      0.000
    VERCS              0.562      0.031     18.064      0.000
    VERRM              0.511      0.036     14.210      0.000
    VISRM              0.620      0.029     21.715      0.000
    VER2B              0.607      0.033     18.283      0.000
    VIS2B              0.604      0.031     19.361      0.000

 Means
    WM                 0.000      0.000    999.000    999.000

 Intercepts
    VERRM              1.979      0.058     34.153      0.000
    VISRM              1.831      0.055     33.239      0.000
    VERCS              1.422      0.044     32.076      0.000
    VISCS              1.606      0.049     32.722      0.000
    VERSSF             2.504      0.070     35.677      0.000
    VISSSF             2.531      0.075     33.969      0.000
    VERSSB             2.826      0.079     35.579      0.000
    VISSSB             2.058      0.064     32.239      0.000
    VER2B              2.251      0.062     36.443      0.000
    VIS2B              2.099      0.057     36.728      0.000

 Variances
    WM                 1.000      0.000    999.000    999.000

 Residual Variances
    VERRM              0.739      0.037     20.136      0.000
    VISRM              0.616      0.035     17.430      0.000
    VERCS              0.685      0.035     19.614      0.000
    VISCS              0.596      0.033     18.200      0.000
    VERSSF             0.739      0.038     19.279      0.000
    VISSSF             0.589      0.040     14.745      0.000
    VERSSB             0.624      0.045     13.850      0.000
    VISSSB             0.554      0.037     14.902      0.000
    VER2B              0.631      0.040     15.659      0.000
    VIS2B              0.635      0.038     16.838      0.000


R-SQUARE

    Observed                                        Two-Tailed
    Variable        Estimate       S.E.  Est./S.E.    P-Value

    VERRM              0.261      0.037      7.105      0.000
    VISRM              0.384      0.035     10.857      0.000
    VERCS              0.315      0.035      9.032      0.000
    VISCS              0.404      0.033     12.335      0.000
    VERSSF             0.261      0.038      6.815      0.000
    VISSSF             0.411      0.040     10.279      0.000
    VERSSB             0.376      0.045      8.350      0.000
    VISSSB             0.446      0.037     11.975      0.000
    VER2B              0.369      0.040      9.141      0.000
    VIS2B              0.365      0.038      9.680      0.000


QUALITY OF NUMERICAL RESULTS

     Condition Number for the Information Matrix              0.907E-07
       (ratio of smallest to largest eigenvalue)


RESIDUAL OUTPUT


     ESTIMATED MODEL AND RESIDUALS (OBSERVED - ESTIMATED)


           Model Estimated Means/Intercepts/Thresholds
              VERRM         VISRM         VERCS         VISCS         VERSSF
              ________      ________      ________      ________      ________
      1         3.962         3.631         5.365         0.061       528.779


           Model Estimated Means/Intercepts/Thresholds
              VISSSF        VERSSB        VISSSB        VER2B         VIS2B
              ________      ________      ________      ________      ________
      1        69.664         4.204         3.019         5.110         0.264


           Residuals for Means/Intercepts/Thresholds
              VERRM         VISRM         VERCS         VISCS         VERSSF
              ________      ________      ________      ________      ________
      1         0.000         0.000         0.000         0.000         0.000


           Residuals for Means/Intercepts/Thresholds
              VISSSF        VERSSB        VISSSB        VER2B         VIS2B
              ________      ________      ________      ________      ________
      1         0.000         0.000         0.000         0.000         0.000


           Standardized Residuals (z-scores) for Means/Intercepts/Thresholds
              VERRM         VISRM         VERCS         VISCS         VERSSF
              ________      ________      ________      ________      ________
      1         0.000         0.000         0.000         0.000         0.000


           Standardized Residuals (z-scores) for Means/Intercepts/Thresholds
              VISSSF        VERSSB        VISSSB        VER2B         VIS2B
              ________      ________      ________      ________      ________
      1         0.000         0.000         0.000         0.000         0.000


           Normalized Residuals for Means/Intercepts/Thresholds
              VERRM         VISRM         VERCS         VISCS         VERSSF
              ________      ________      ________      ________      ________
      1         0.000         0.000         0.000         0.000         0.000


           Normalized Residuals for Means/Intercepts/Thresholds
              VISSSF        VERSSB        VISSSB        VER2B         VIS2B
              ________      ________      ________      ________      ________
      1         0.000         0.000         0.000         0.000         0.000


           Model Estimated Covariances/Correlations/Residual Correlations
              VERRM         VISRM         VERCS         VISCS         VERSSF
              ________      ________      ________      ________      ________
 VERRM          4.007
 VISRM          1.256         3.932
 VERCS          2.166         2.603        14.240
 VISCS          0.025         0.029         0.051         0.001
 VERSSF       110.326       132.574       228.665         2.590     44592.163
 VISSSF        18.036        21.673        37.381         0.423      1903.755
 VERSSB         0.933         1.121         1.933         0.022        98.454
 VISSSB         1.001         1.203         2.075         0.024       105.690
 VER2B          1.409         1.693         2.920         0.033       148.722
 VIS2B          0.078         0.093         0.161         0.002         8.210


           Model Estimated Covariances/Correlations/Residual Correlations
              VISSSF        VERSSB        VISSSB        VER2B         VIS2B
              ________      ________      ________      ________      ________
 VISSSF       757.673
 VERSSB        16.095         2.213
 VISSSB        17.278         0.894         2.153
 VER2B         24.313         1.257         1.350         5.153
 VIS2B          1.342         0.069         0.075         0.105         0.016


           Residuals for Covariances/Correlations/Residual Correlations
              VERRM         VISRM         VERCS         VISCS         VERSSF
              ________      ________      ________      ________      ________
 VERRM          0.000
 VISRM          0.047         0.000
 VERCS          0.137        -0.347         0.000
 VISCS         -0.001         0.003        -0.003         0.000
 VERSSF        37.423       -39.643        99.931        -0.206         0.007
 VISSSF        -2.840         1.381        -7.962         0.053       -32.446
 VERSSB         0.404        -0.144         0.559         0.000        73.164
 VISSSB        -0.150         0.079        -0.167        -0.002       -23.098
 VER2B         -0.212         0.081        -0.267        -0.002       -47.700
 VIS2B         -0.011         0.006         0.011         0.000        -2.201


           Residuals for Covariances/Correlations/Residual Correlations
              VISSSF        VERSSB        VISSSB        VER2B         VIS2B
              ________      ________      ________      ________      ________
 VISSSF         0.000
 VERSSB        -2.887         0.000
 VISSSB         5.442        -0.103         0.000
 VER2B         -1.106        -0.278         0.109         0.000
 VIS2B         -0.193        -0.015        -0.003         0.057         0.000


           Standardized Residuals (z-scores) for Covariances/Correlations/Residual Corr
              VERRM         VISRM         VERCS         VISCS         VERSSF
              ________      ________      ________      ________      ________
 VERRM          0.000
 VISRM          0.452         0.000
 VERCS          0.822        -1.831         0.000
 VISCS         -0.718         1.883        -0.921         0.000
 VERSSF         4.576        -4.141         8.654        -1.197         0.005
 VISSSF        -2.011         1.279        -3.151         3.006        -0.262
 VERSSB         8.413        -2.321        67.305        -0.035        65.289
 VISSSB        -2.196         1.437        -1.317        -1.483        -3.176
 VER2B         -1.791         1.067        -1.359        -0.954        -3.709
 VIS2B         -1.688         1.389         1.119         0.341        -3.126


           Standardized Residuals (z-scores) for Covariances/Correlations/Residual Corr
              VISSSF        VERSSB        VISSSB        VER2B         VIS2B
              ________      ________      ________      ________      ________
 VISSSF         0.004
 VERSSB        -3.188         0.000
 VISSSB        30.695        -2.237         0.000
 VER2B         -0.925        -3.434         2.655         0.000
 VIS2B         -2.343        -3.605        -0.907       999.000         0.000


           Normalized Residuals for Covariances/Correlations/Residual Correlations
              VERRM         VISRM         VERCS         VISCS         VERSSF
              ________      ________      ________      ________      ________
 VERRM          0.000
 VISRM          0.275         0.000
 VERCS          0.467        -1.196         0.000
 VISCS         -0.420         0.985        -0.567         0.000
 VERSSF         2.180        -2.429         3.311        -0.652         0.000
 VISSSF        -1.202         0.593        -1.947         1.270        -0.130
 VERSSB         3.068        -1.149         2.573        -0.015         5.303
 VISSSB        -1.206         0.651        -0.762        -0.717        -1.701
 VER2B         -1.137         0.463        -0.805        -0.518        -2.428
 VIS2B         -1.090         0.656         0.621         0.197        -2.049


           Normalized Residuals for Covariances/Correlations/Residual Correlations
              VISSSF        VERSSB        VISSSB        VER2B         VIS2B
              ________      ________      ________      ________      ________
 VISSSF         0.000
 VERSSB        -1.606         0.000
 VISSSB         3.100        -1.009         0.000
 VER2B         -0.430        -1.943         0.811         0.000
 VIS2B         -1.356        -1.915        -0.443         5.265         0.000


MODEL MODIFICATION INDICES

NOTE:  Modification indices for direct effects of observed dependent variables
regressed on covariates may not be included.  To include these, request
MODINDICES (ALL).

Minimum M.I. value for printing the modification index    10.000

                                   M.I.     E.P.C.  Std E.P.C.  StdYX E.P.C.

WITH Statements

VERSSF   WITH VERRM               10.305    43.110     43.110        0.138
VERSSF   WITH VISRM               15.070   -48.677    -48.677       -0.172
VERSSF   WITH VERCS               22.888   118.026    118.026        0.208
VISSSF   WITH VERCS               11.700   -10.261    -10.261       -0.156
VERSSB   WITH VERRM               30.341     0.493      0.493        0.244
VERSSB   WITH VERCS               18.173     0.702      0.702        0.191
VERSSB   WITH VERSSF              89.643    89.401     89.401        0.419
VERSSB   WITH VISSSF              11.319    -3.877     -3.877       -0.156
VISSSB   WITH VERSSF              10.861   -29.664    -29.664       -0.150
VISSSB   WITH VISSSF              49.445     7.766      7.766        0.336
VER2B    WITH VERSSF              16.095   -58.016    -58.016       -0.177
VER2B    WITH VERSSB              13.938    -0.361     -0.361       -0.171
VIS2B    WITH VERSSF              11.053    -2.672     -2.672       -0.147
VIS2B    WITH VERSSB              12.409    -0.019     -0.019       -0.161
VIS2B    WITH VER2B               81.105     0.074      0.074        0.410


TECHNICAL 1 OUTPUT


     PARAMETER SPECIFICATION


           NU
              VERRM         VISRM         VERCS         VISCS         VERSSF
              ________      ________      ________      ________      ________
      1           1             2             3             4             5


           NU
              VISSSF        VERSSB        VISSSB        VER2B         VIS2B
              ________      ________      ________      ________      ________
      1           6             7             8             9            10


           LAMBDA
              WM
              ________
 VERRM             11
 VISRM             12
 VERCS             13
 VISCS             14
 VERSSF            15
 VISSSF            16
 VERSSB            17
 VISSSB            18
 VER2B             19
 VIS2B             20


           THETA
              VERRM         VISRM         VERCS         VISCS         VERSSF
              ________      ________      ________      ________      ________
 VERRM             21
 VISRM              0            22
 VERCS              0             0            23
 VISCS              0             0             0            24
 VERSSF             0             0             0             0            25
 VISSSF             0             0             0             0             0
 VERSSB             0             0             0             0             0
 VISSSB             0             0             0             0             0
 VER2B              0             0             0             0             0
 VIS2B              0             0             0             0             0


           THETA
              VISSSF        VERSSB        VISSSB        VER2B         VIS2B
              ________      ________      ________      ________      ________
 VISSSF            26
 VERSSB             0            27
 VISSSB             0             0            28
 VER2B              0             0             0            29
 VIS2B              0             0             0             0            30


           ALPHA
              WM
              ________
      1           0


           BETA
              WM
              ________
 WM                 0


           PSI
              WM
              ________
 WM                 0


     STARTING VALUES


           NU
              VERRM         VISRM         VERCS         VISCS         VERSSF
              ________      ________      ________      ________      ________
      1         3.962         3.631         5.365         0.061       528.779


           NU
              VISSSF        VERSSB        VISSSB        VER2B         VIS2B
              ________      ________      ________      ________      ________
      1        69.664         4.204         3.019         5.110         0.264


           LAMBDA
              WM
              ________
 VERRM          1.000
 VISRM          1.000
 VERCS          1.000
 VISCS          1.000
 VERSSF         1.000
 VISSSF         1.000
 VERSSB         1.000
 VISSSB         1.000
 VER2B          1.000
 VIS2B          1.000


           THETA
              VERRM         VISRM         VERCS         VISCS         VERSSF
              ________      ________      ________      ________      ________
 VERRM          2.004
 VISRM          0.000         1.966
 VERCS          0.000         0.000         7.120
 VISCS          0.000         0.000         0.000         0.001
 VERSSF         0.000         0.000         0.000         0.000     22296.084
 VISSSF         0.000         0.000         0.000         0.000         0.000
 VERSSB         0.000         0.000         0.000         0.000         0.000
 VISSSB         0.000         0.000         0.000         0.000         0.000
 VER2B          0.000         0.000         0.000         0.000         0.000
 VIS2B          0.000         0.000         0.000         0.000         0.000


           THETA
              VISSSF        VERSSB        VISSSB        VER2B         VIS2B
              ________      ________      ________      ________      ________
 VISSSF       378.837
 VERSSB         0.000         1.106
 VISSSB         0.000         0.000         1.076
 VER2B          0.000         0.000         0.000         2.576
 VIS2B          0.000         0.000         0.000         0.000         0.008


           ALPHA
              WM
              ________
      1         0.000


           BETA
              WM
              ________
 WM             0.000


           PSI
              WM
              ________
 WM             1.000


DIAGRAM INFORMATION

  Use View Diagram under the Diagram menu in the Mplus Editor to view the diagram.
  If running Mplus from the Mplus Diagrammer, the diagram opens automatically.

  Diagram output
    z:\otto cfa\nya analyser mars 2017\model1.dgm

     Beginning Time:  10:52:05
        Ending Time:  10:52:06
       Elapsed Time:  00:00:01


MUTHEN & MUTHEN
3463 Stoner Ave.
Los Angeles, CA  90066

Tel: (310) 391-9971
Fax: (310) 391-8971
Web: www.StatModel.com
Support: Support@StatModel.com

Copyright (c) 1998-2015 Muthen & Muthen
