# Supplementary material for: A Latent Factor Analysis of Working Memory Measures Using Large-Scale Data
Source: Front Psychol. 2017 Jun 28;8:1062. doi: 10.3389/fpsyg.2017.01062 (PMC5487690; doi:10.3389/fpsyg.2017.01062)
Supplement: Supplementary file 1 [file Presentation_1.ZIP › model2.txt]

Mplus VERSION 7.4
MUTHEN & MUTHEN
05/04/2017   9:13 AM

INPUT INSTRUCTIONS

  Title:
      Soile;

  Data:
      File is soiledata_n656.dat;

  Variable:
      Names are VerRM_o VisRM_o VerCS_o VisCS_o VerSSF_o VisSSF_o
      VerSSB_o VisSSB_o Ver2B_o Vis2B_o;

      Usevariables are VerRM VisRM VerCS VisCS VerSSF VisSSF VerSSB
      VisSSB Ver2B Vis2B;

  Analysis:
      Estimator is MLR;
      Model is nocovariances;

  Define:
      VerRM = (VerRM_o/100);
      VisRM = (VisRM_o/10);
      VerCS = (VerCS_o/1000);
      VisCS = (VisCS_o/100);
      VerSSF = (VerSSF_o);
      VisSSF = (VisSSF_o);
      VerSSB = (VerSSB_o/10);
      VisSSB = (VisSSB_o/100);
      Ver2B = (Ver2b_o);
      Vis2B = (Vis2b_o/10);

  Model:
      MAINT BY VisSSF* VisSSB VisCS VerCS VerSSB VerSSF;
      UPPD  BY Ver2B* VerRM VisRM Vis2B ;

      [MAINT@0 UPPD@0];
      MAINT@1 UPPD@1;

  Output:
      samp stdyx mod res;


INPUT READING TERMINATED NORMALLY


Soile;

SUMMARY OF ANALYSIS

Number of groups                                                 1
Number of observations                                         656

Number of dependent variables                                   10
Number of independent variables                                  0
Number of continuous latent variables                            2

Observed dependent variables

  Continuous
   VERRM       VISRM       VERCS       VISCS       VERSSF      VISSSF
   VERSSB      VISSSB      VER2B       VIS2B

Continuous latent variables
   MAINT       UPPD


Estimator                                                      MLR
Information matrix                                        OBSERVED
Maximum number of iterations                                  1000
Convergence criterion                                    0.500D-04
Maximum number of steepest descent iterations                   20

Input data file(s)
  soiledata_n656.dat

Input data format  FREE


SAMPLE STATISTICS


     SAMPLE STATISTICS


           Means
              VERRM         VISRM         VERCS         VISCS         VERSSF
              ________      ________      ________      ________      ________
      1         3.962         3.631         5.365         0.061       528.779


           Means
              VISSSF        VERSSB        VISSSB        VER2B         VIS2B
              ________      ________      ________      ________      ________
      1        69.664         4.204         3.019         5.110         0.264


           Covariances
              VERRM         VISRM         VERCS         VISCS         VERSSF
              ________      ________      ________      ________      ________
 VERRM          4.007
 VISRM          1.303         3.932
 VERCS          2.303         2.256        14.240
 VISCS          0.023         0.032         0.048         0.001
 VERSSF       147.749        92.931       328.596         2.384     44592.170
 VISSSF        15.196        23.054        29.419         0.476      1871.309
 VERSSB         1.336         0.977         2.492         0.022       171.619
 VISSSB         0.852         1.283         1.908         0.022        82.592
 VER2B          1.197         1.774         2.653         0.031       101.022
 VIS2B          0.067         0.100         0.172         0.002         6.009


           Covariances
              VISSSF        VERSSB        VISSSB        VER2B         VIS2B
              ________      ________      ________      ________      ________
 VISSSF       757.673
 VERSSB        13.208         2.213
 VISSSB        22.720         0.791         2.153
 VER2B         23.207         0.979         1.458         5.153
 VIS2B          1.149         0.055         0.071         0.162         0.016


           Correlations
              VERRM         VISRM         VERCS         VISCS         VERSSF
              ________      ________      ________      ________      ________
 VERRM          1.000
 VISRM          0.328         1.000
 VERCS          0.305         0.301         1.000
 VISCS          0.308         0.433         0.335         1.000
 VERSSF         0.350         0.222         0.412         0.299         1.000
 VISSSF         0.276         0.422         0.283         0.458         0.322
 VERSSB         0.449         0.331         0.444         0.389         0.546
 VISSSB         0.290         0.441         0.345         0.396         0.267
 VER2B          0.263         0.394         0.310         0.365         0.211
 VIS2B          0.265         0.400         0.363         0.392         0.226


           Correlations
              VISSSF        VERSSB        VISSSB        VER2B         VIS2B
              ________      ________      ________      ________      ________
 VISSSF         1.000
 VERSSB         0.323         1.000
 VISSSB         0.563         0.362         1.000
 VER2B          0.371         0.290         0.438         1.000
 VIS2B          0.332         0.293         0.385         0.568         1.000


UNIVARIATE SAMPLE STATISTICS


     UNIVARIATE HIGHER-ORDER MOMENT DESCRIPTIVE STATISTICS

         Variable/         Mean/     Skewness/   Minimum/ % with                Percentiles
        Sample Size      Variance    Kurtosis    Maximum  Min/Max      20%/60%    40%/80%    Median

     VERRM                 3.962      -0.005       0.000    0.46%       2.311      3.306      4.078
             656.000       4.007      -0.782       7.492    7.62%       4.497      5.891
     VISRM                 3.631       0.019       0.000    0.30%       1.723      3.094      3.700
             656.000       3.932      -0.777       7.894    1.52%       4.335      5.339
     VERCS                 5.365       0.001       0.000    2.29%       1.146      3.862      5.320
             656.000      14.240      -1.427      10.538   19.21%       7.118      9.295
     VISCS                 0.061       0.033       0.000   10.82%       0.023      0.047      0.062
             656.000       0.001      -1.018       0.125    4.73%       0.072      0.098
     VERSSF              528.779       0.010       0.000    0.15%     337.500    449.500    511.500
             656.000   44592.170      -0.560     924.000    4.73%     577.500    721.500
     VISSSF               69.664       0.045       0.000    0.15%      46.635     60.404     67.651
             656.000     757.673      -0.280     133.075    1.37%      75.125     90.714
     VERSSB                4.204       0.004       0.000    0.30%       2.951      3.693      4.074
             656.000       2.213      -0.422       7.308    1.52%       4.460      5.451
     VISSSB                3.019      -0.021       0.000    0.46%       1.707      2.754      2.952
             656.000       2.153      -0.461       6.384    1.68%       3.366      4.271
     VER2B                 5.110      -0.004      -0.001    0.15%       3.042      4.543      5.142
             656.000       5.153      -0.821       9.993    0.76%       5.795      7.278
     VIS2B                 0.264       0.009       0.000    0.30%       0.146      0.216      0.257
             656.000       0.016      -0.946       0.511    1.52%       0.303      0.389


THE MODEL ESTIMATION TERMINATED NORMALLY


MODEL FIT INFORMATION

Number of Free Parameters                       30

Loglikelihood

          H0 Value                      -13626.104
          H0 Scaling Correction Factor      0.9438
            for MLR
          H1 Value                      -13289.207
          H1 Scaling Correction Factor      0.9968
            for MLR

Information Criteria

          Akaike (AIC)                   27312.209
          Bayesian (BIC)                 27446.794
          Sample-Size Adjusted BIC       27351.543
            (n* = (n + 2) / 24)

Chi-Square Test of Model Fit

          Value                            646.463*
          Degrees of Freedom                    35
          P-Value                           0.0000
          Scaling Correction Factor         1.0423
            for MLR

*   The chi-square value for MLM, MLMV, MLR, ULSMV, WLSM and WLSMV cannot be used
    for chi-square difference testing in the regular way.  MLM, MLR and WLSM
    chi-square difference testing is described on the Mplus website.  MLMV, WLSMV,
    and ULSMV difference testing is done using the DIFFTEST option.

RMSEA (Root Mean Square Error Of Approximation)

          Estimate                           0.163
          90 Percent C.I.                    0.152  0.174
          Probability RMSEA <= .05           0.000

CFI/TLI

          CFI                                0.669
          TLI                                0.575

Chi-Square Test of Model Fit for the Baseline Model

          Value                           1894.469
          Degrees of Freedom                    45
          P-Value                           0.0000

SRMR (Standardized Root Mean Square Residual)

          Value                              0.214


MODEL RESULTS

                                                    Two-Tailed
                    Estimate       S.E.  Est./S.E.    P-Value

 MAINT    BY
    VISSSF            17.316      1.416     12.227      0.000
    VISSSB             0.919      0.070     13.045      0.000
    VISCS              0.023      0.001     16.420      0.000
    VERCS              2.197      0.140     15.665      0.000
    VERSSB             0.999      0.070     14.189      0.000
    VERSSF           126.634      9.883     12.813      0.000

 UPPD     BY
    VER2B              1.680      0.086     19.520      0.000
    VERRM              0.784      0.094      8.357      0.000
    VISRM              1.099      0.082     13.464      0.000
    VIS2B              0.094      0.004     21.211      0.000

 Means
    MAINT              0.000      0.000    999.000    999.000
    UPPD               0.000      0.000    999.000    999.000

 Intercepts
    VERRM              3.962      0.078     50.696      0.000
    VISRM              3.631      0.077     46.895      0.000
    VERCS              5.365      0.147     36.410      0.000
    VISCS              0.061      0.001     41.140      0.000
    VERSSF           528.779      8.245     64.135      0.000
    VISSSF            69.664      1.075     64.822      0.000
    VERSSB             4.204      0.058     72.374      0.000
    VISSSB             3.019      0.057     52.707      0.000
    VER2B              5.110      0.089     57.659      0.000
    VIS2B              0.264      0.005     53.763      0.000

 Variances
    MAINT              1.000      0.000    999.000    999.000
    UPPD               1.000      0.000    999.000    999.000

 Residual Variances
    VERRM              3.394      0.183     18.521      0.000
    VISRM              2.723      0.170     16.001      0.000
    VERCS              9.412      0.597     15.765      0.000
    VISCS              0.001      0.000     15.305      0.000
    VERSSF         28556.023   2076.702     13.751      0.000
    VISSSF           457.841     41.487     11.036      0.000
    VERSSB             1.215      0.118     10.319      0.000
    VISSSB             1.308      0.109     12.046      0.000
    VER2B              2.330      0.238      9.782      0.000
    VIS2B              0.007      0.001      9.883      0.000


STANDARDIZED MODEL RESULTS


STDYX Standardization

                                                    Two-Tailed
                    Estimate       S.E.  Est./S.E.    P-Value

 MAINT    BY
    VISSSF             0.629      0.044     14.235      0.000
    VISSSB             0.626      0.041     15.277      0.000
    VISCS              0.606      0.032     18.670      0.000
    VERCS              0.582      0.035     16.752      0.000
    VERSSB             0.672      0.040     16.754      0.000
    VERSSF             0.600      0.040     15.023      0.000

 UPPD     BY
    VER2B              0.740      0.031     23.628      0.000
    VERRM              0.391      0.045      8.780      0.000
    VISRM              0.554      0.036     15.259      0.000
    VIS2B              0.747      0.030     25.326      0.000

 Means
    MAINT              0.000      0.000    999.000    999.000
    UPPD               0.000      0.000    999.000    999.000

 Intercepts
    VERRM              1.979      0.058     34.153      0.000
    VISRM              1.831      0.055     33.239      0.000
    VERCS              1.422      0.044     32.076      0.000
    VISCS              1.606      0.049     32.722      0.000
    VERSSF             2.504      0.070     35.677      0.000
    VISSSF             2.531      0.075     33.969      0.000
    VERSSB             2.826      0.079     35.579      0.000
    VISSSB             2.058      0.064     32.239      0.000
    VER2B              2.251      0.062     36.443      0.000
    VIS2B              2.099      0.057     36.728      0.000

 Variances
    MAINT              1.000      0.000    999.000    999.000
    UPPD               1.000      0.000    999.000    999.000

 Residual Variances
    VERRM              0.847      0.035     24.268      0.000
    VISRM              0.693      0.040     17.191      0.000
    VERCS              0.661      0.040     16.325      0.000
    VISCS              0.633      0.039     16.116      0.000
    VERSSF             0.640      0.048     13.376      0.000
    VISSSF             0.604      0.056     10.868      0.000
    VERSSB             0.549      0.054     10.193      0.000
    VISSSB             0.608      0.051     11.835      0.000
    VER2B              0.452      0.046      9.753      0.000
    VIS2B              0.442      0.044     10.023      0.000


R-SQUARE

    Observed                                        Two-Tailed
    Variable        Estimate       S.E.  Est./S.E.    P-Value

    VERRM              0.153      0.035      4.390      0.000
    VISRM              0.307      0.040      7.630      0.000
    VERCS              0.339      0.040      8.376      0.000
    VISCS              0.367      0.039      9.335      0.000
    VERSSF             0.360      0.048      7.511      0.000
    VISSSF             0.396      0.056      7.118      0.000
    VERSSB             0.451      0.054      8.377      0.000
    VISSSB             0.392      0.051      7.639      0.000
    VER2B              0.548      0.046     11.814      0.000
    VIS2B              0.558      0.044     12.663      0.000


QUALITY OF NUMERICAL RESULTS

     Condition Number for the Information Matrix              0.786E-07
       (ratio of smallest to largest eigenvalue)


RESIDUAL OUTPUT


     ESTIMATED MODEL AND RESIDUALS (OBSERVED - ESTIMATED)


           Model Estimated Means/Intercepts/Thresholds
              VERRM         VISRM         VERCS         VISCS         VERSSF
              ________      ________      ________      ________      ________
      1         3.962         3.631         5.365         0.061       528.779


           Model Estimated Means/Intercepts/Thresholds
              VISSSF        VERSSB        VISSSB        VER2B         VIS2B
              ________      ________      ________      ________      ________
      1        69.664         4.204         3.019         5.110         0.264


           Residuals for Means/Intercepts/Thresholds
              VERRM         VISRM         VERCS         VISCS         VERSSF
              ________      ________      ________      ________      ________
      1         0.000         0.000         0.000         0.000         0.000


           Residuals for Means/Intercepts/Thresholds
              VISSSF        VERSSB        VISSSB        VER2B         VIS2B
              ________      ________      ________      ________      ________
      1         0.000         0.000         0.000         0.000         0.000


           Standardized Residuals (z-scores) for Means/Intercepts/Thresholds
              VERRM         VISRM         VERCS         VISCS         VERSSF
              ________      ________      ________      ________      ________
      1         0.000         0.000         0.000         0.000         0.000


           Standardized Residuals (z-scores) for Means/Intercepts/Thresholds
              VISSSF        VERSSB        VISSSB        VER2B         VIS2B
              ________      ________      ________      ________      ________
      1         0.000         0.000         0.000         0.000         0.000


           Normalized Residuals for Means/Intercepts/Thresholds
              VERRM         VISRM         VERCS         VISCS         VERSSF
              ________      ________      ________      ________      ________
      1         0.000         0.000         0.000         0.000         0.000


           Normalized Residuals for Means/Intercepts/Thresholds
              VISSSF        VERSSB        VISSSB        VER2B         VIS2B
              ________      ________      ________      ________      ________
      1         0.000         0.000         0.000         0.000         0.000


           Model Estimated Covariances/Correlations/Residual Correlations
              VERRM         VISRM         VERCS         VISCS         VERSSF
              ________      ________      ________      ________      ________
 VERRM          4.007
 VISRM          0.861         3.932
 VERCS          0.000         0.000        14.240
 VISCS          0.000         0.000         0.050         0.001
 VERSSF         0.000         0.000       278.271         2.895     44592.168
 VISSSF         0.000         0.000        38.050         0.396      2192.751
 VERSSB         0.000         0.000         2.196         0.023       126.527
 VISSSB         0.000         0.000         2.019         0.021       116.371
 VER2B          1.316         1.847         0.000         0.000         0.000
 VIS2B          0.074         0.103         0.000         0.000         0.000


           Model Estimated Covariances/Correlations/Residual Correlations
              VISSSF        VERSSB        VISSSB        VER2B         VIS2B
              ________      ________      ________      ________      ________
 VISSSF       757.674
 VERSSB        17.301         2.213
 VISSSB        15.912         0.918         2.153
 VER2B          0.000         0.000         0.000         5.153
 VIS2B          0.000         0.000         0.000         0.158         0.016


           Residuals for Covariances/Correlations/Residual Correlations
              VERRM         VISRM         VERCS         VISCS         VERSSF
              ________      ________      ________      ________      ________
 VERRM          0.000
 VISRM          0.442         0.000
 VERCS          2.303         2.256         0.000
 VISCS          0.023         0.032        -0.002         0.000
 VERSSF       147.749        92.931        50.325        -0.512         0.002
 VISSSF        15.196        23.054        -8.631         0.080      -321.441
 VERSSB         1.336         0.977         0.296        -0.001        45.092
 VISSSB         0.852         1.283        -0.111         0.001       -33.779
 VER2B         -0.120        -0.073         2.653         0.031       101.022
 VIS2B         -0.007        -0.004         0.172         0.002         6.009


           Residuals for Covariances/Correlations/Residual Correlations
              VISSSF        VERSSB        VISSSB        VER2B         VIS2B
              ________      ________      ________      ________      ________
 VISSSF         0.000
 VERSSB        -4.093         0.000
 VISSSB         6.808        -0.127         0.000
 VER2B         23.207         0.979         1.458         0.000
 VIS2B          1.149         0.055         0.071         0.004         0.000


           Standardized Residuals (z-scores) for Covariances/Correlations/Residual Corr
              VERRM         VISRM         VERCS         VISCS         VERSSF
              ________      ________      ________      ________      ________
 VERRM          0.000
 VISRM          4.629         0.000
 VERCS          7.865         7.773         0.000
 VISCS          7.736        10.909        -0.757         0.000
 VERSSF         8.606         5.695       999.000        -2.979         0.003
 VISSSF         6.432         9.906        -3.729       999.000        -2.501
 VERSSB        10.156         7.780       999.000        -0.888       999.000
 VISSSB         6.870        10.508        -0.985       999.000        -4.405
 VER2B         -1.726        -1.341         7.999         9.279         5.143
 VIS2B         -1.992        -1.179         9.654         9.813         5.592


           Standardized Residuals (z-scores) for Covariances/Correlations/Residual Corr
              VISSSF        VERSSB        VISSSB        VER2B         VIS2B
              ________      ________      ________      ________      ________
 VISSSF       999.000
 VERSSB        -4.349         0.000
 VISSSB       999.000        -2.517         0.000
 VER2B          9.022         6.850        10.904         0.000
 VIS2B          8.079         7.187         9.457       999.000         0.000


           Normalized Residuals for Covariances/Correlations/Residual Correlations
              VERRM         VISRM         VERCS         VISCS         VERSSF
              ________      ________      ________      ________      ________
 VERRM          0.000
 VISRM          2.560         0.000
 VERCS          7.865         7.773         0.000
 VISCS          7.736        10.909        -0.456         0.000
 VERSSF         8.606         5.695         1.667        -1.622         0.000
 VISSSF         6.432         9.906        -2.111         1.932        -1.289
 VERSSB        10.156         7.780         1.365        -0.430         3.268
 VISSSB         6.870        10.508        -0.507         0.407        -2.487
 VER2B         -0.641        -0.418         7.999         9.279         5.143
 VIS2B         -0.684        -0.384         9.654         9.813         5.592


           Normalized Residuals for Covariances/Correlations/Residual Correlations
              VISSSF        VERSSB        VISSSB        VER2B         VIS2B
              ________      ________      ________      ________      ________
 VISSSF         0.000
 VERSSB        -2.277         0.000
 VISSSB         3.878        -1.252         0.000
 VER2B          9.022         6.850        10.904         0.000
 VIS2B          8.079         7.187         9.457         0.390         0.000


MODEL MODIFICATION INDICES

NOTE:  Modification indices for direct effects of observed dependent variables
regressed on covariates may not be included.  To include these, request
MODINDICES (ALL).

Minimum M.I. value for printing the modification index    10.000

                                   M.I.     E.P.C.  Std E.P.C.  StdYX E.P.C.

BY Statements

MAINT    BY VERRM                 55.110     0.627      0.627        0.313
MAINT    BY VISRM                 47.719     0.541      0.541        0.273
MAINT    BY VER2B                 11.246     0.273      0.273        0.120
MAINT    BY VIS2B                 10.132     0.014      0.014        0.114
UPPD     BY VERCS                 10.854     0.490      0.490        0.130
UPPD     BY VISCS                 28.028     0.008      0.008        0.206
UPPD     BY VISSSF                15.171     4.113      4.113        0.149
UPPD     BY VISSSB                36.917     0.343      0.343        0.233

ON/BY Statements

MAINT    ON UPPD     /
UPPD     BY MAINT                241.286     0.801      0.801        0.801
UPPD     ON MAINT    /
MAINT    BY UPPD                 241.286     0.801      0.801        0.801

WITH Statements

VISRM    WITH VERRM               17.362     0.577      0.577        0.190
VISCS    WITH VISRM               11.633     0.008      0.008        0.154
VERSSF   WITH VERRM               15.390    53.002     53.002        0.170
VISSSF   WITH VISRM               12.609     5.698      5.698        0.161
VISSSF   WITH VERCS               17.208   -13.649    -13.649       -0.208
VISSSF   WITH VISCS               16.020     0.132      0.132        0.205
VERSSB   WITH VERRM               39.580     0.572      0.572        0.282
VERSSB   WITH VERSSF              66.193    80.901     80.901        0.434
VERSSB   WITH VISSSF              36.297    -7.836     -7.836       -0.332
VISSSB   WITH VERSSF              31.116   -54.681    -54.681       -0.283
VISSSB   WITH VISSSF              83.410    11.661     11.661        0.476
VISSSB   WITH VERSSB              12.178    -0.242     -0.242       -0.192
VER2B    WITH VISSSB              13.945     0.333      0.333        0.191
VIS2B    WITH VER2B               17.362     0.106      0.106        0.828
UPPD     WITH MAINT              241.286     0.801      0.801        0.801


DIAGRAM INFORMATION

  Use View Diagram under the Diagram menu in the Mplus Editor to view the diagram.
  If running Mplus from the Mplus Diagrammer, the diagram opens automatically.

  Diagram output
    z:\otto cfa\nya analyser mars 2017\model2.dgm

     Beginning Time:  09:13:11
        Ending Time:  09:13:11
       Elapsed Time:  00:00:00


MUTHEN & MUTHEN
3463 Stoner Ave.
Los Angeles, CA  90066

Tel: (310) 391-9971
Fax: (310) 391-8971
Web: www.StatModel.com
Support: Support@StatModel.com

Copyright (c) 1998-2015 Muthen & Muthen
