# Supplementary material for: A Latent Factor Analysis of Working Memory Measures Using Large-Scale Data
Source: Front Psychol. 2017 Jun 28;8:1062. doi: 10.3389/fpsyg.2017.01062 (PMC5487690; doi:10.3389/fpsyg.2017.01062)
Supplement: Supplementary file 1 [file Presentation_1.ZIP › model3.txt]

Mplus VERSION 7.4
MUTHEN & MUTHEN
05/04/2017   9:14 AM

INPUT INSTRUCTIONS

  Title:
      Soile;

  Data:
      File is soiledata_n656.dat;

  Variable:
      Names are VerRM_o VisRM_o VerCS_o VisCS_o VerSSF_o VisSSF_o
      VerSSB_o VisSSB_o Ver2B_o Vis2B_o;

      Usevariables are VerRM VisRM VerCS VisCS VerSSF VisSSF VerSSB
      VisSSB Ver2B Vis2B;

  Analysis:
      Estimator is MLR;
      Model is nocovariances;

  Define:
      VerRM = (VerRM_o/100);
      VisRM = (VisRM_o/10);
      VerCS = (VerCS_o/1000);
      VisCS = (VisCS_o/100);
      VerSSF = (VerSSF_o);
      VisSSF = (VisSSF_o);
      VerSSB = (VerSSB_o/10);
      VisSSB = (VisSSB_o/100);
      Ver2B = (Ver2b_o);
      Vis2B = (Vis2b_o/10);

  Model:
      MAINT BY VisSSF* VisSSB VisCS VerCS VerSSB VerSSF;
      UPPD  BY Ver2B* VerRM VisRM Vis2B ;

      [MAINT@0 UPPD@0];
      MAINT@1 UPPD@1;

      MAINT WITH UPPD;

  Output:
      samp stdyx mod res;


INPUT READING TERMINATED NORMALLY


Soile;

SUMMARY OF ANALYSIS

Number of groups                                                 1
Number of observations                                         656

Number of dependent variables                                   10
Number of independent variables                                  0
Number of continuous latent variables                            2

Observed dependent variables

  Continuous
   VERRM       VISRM       VERCS       VISCS       VERSSF      VISSSF
   VERSSB      VISSSB      VER2B       VIS2B

Continuous latent variables
   MAINT       UPPD


Estimator                                                      MLR
Information matrix                                        OBSERVED
Maximum number of iterations                                  1000
Convergence criterion                                    0.500D-04
Maximum number of steepest descent iterations                   20

Input data file(s)
  soiledata_n656.dat

Input data format  FREE


SAMPLE STATISTICS


     SAMPLE STATISTICS


           Means
              VERRM         VISRM         VERCS         VISCS         VERSSF
              ________      ________      ________      ________      ________
      1         3.962         3.631         5.365         0.061       528.779


           Means
              VISSSF        VERSSB        VISSSB        VER2B         VIS2B
              ________      ________      ________      ________      ________
      1        69.664         4.204         3.019         5.110         0.264


           Covariances
              VERRM         VISRM         VERCS         VISCS         VERSSF
              ________      ________      ________      ________      ________
 VERRM          4.007
 VISRM          1.303         3.932
 VERCS          2.303         2.256        14.240
 VISCS          0.023         0.032         0.048         0.001
 VERSSF       147.749        92.931       328.596         2.384     44592.170
 VISSSF        15.196        23.054        29.419         0.476      1871.309
 VERSSB         1.336         0.977         2.492         0.022       171.619
 VISSSB         0.852         1.283         1.908         0.022        82.592
 VER2B          1.197         1.774         2.653         0.031       101.022
 VIS2B          0.067         0.100         0.172         0.002         6.009


           Covariances
              VISSSF        VERSSB        VISSSB        VER2B         VIS2B
              ________      ________      ________      ________      ________
 VISSSF       757.673
 VERSSB        13.208         2.213
 VISSSB        22.720         0.791         2.153
 VER2B         23.207         0.979         1.458         5.153
 VIS2B          1.149         0.055         0.071         0.162         0.016


           Correlations
              VERRM         VISRM         VERCS         VISCS         VERSSF
              ________      ________      ________      ________      ________
 VERRM          1.000
 VISRM          0.328         1.000
 VERCS          0.305         0.301         1.000
 VISCS          0.308         0.433         0.335         1.000
 VERSSF         0.350         0.222         0.412         0.299         1.000
 VISSSF         0.276         0.422         0.283         0.458         0.322
 VERSSB         0.449         0.331         0.444         0.389         0.546
 VISSSB         0.290         0.441         0.345         0.396         0.267
 VER2B          0.263         0.394         0.310         0.365         0.211
 VIS2B          0.265         0.400         0.363         0.392         0.226


           Correlations
              VISSSF        VERSSB        VISSSB        VER2B         VIS2B
              ________      ________      ________      ________      ________
 VISSSF         1.000
 VERSSB         0.323         1.000
 VISSSB         0.563         0.362         1.000
 VER2B          0.371         0.290         0.438         1.000
 VIS2B          0.332         0.293         0.385         0.568         1.000


UNIVARIATE SAMPLE STATISTICS


     UNIVARIATE HIGHER-ORDER MOMENT DESCRIPTIVE STATISTICS

         Variable/         Mean/     Skewness/   Minimum/ % with                Percentiles
        Sample Size      Variance    Kurtosis    Maximum  Min/Max      20%/60%    40%/80%    Median

     VERRM                 3.962      -0.005       0.000    0.46%       2.311      3.306      4.078
             656.000       4.007      -0.782       7.492    7.62%       4.497      5.891
     VISRM                 3.631       0.019       0.000    0.30%       1.723      3.094      3.700
             656.000       3.932      -0.777       7.894    1.52%       4.335      5.339
     VERCS                 5.365       0.001       0.000    2.29%       1.146      3.862      5.320
             656.000      14.240      -1.427      10.538   19.21%       7.118      9.295
     VISCS                 0.061       0.033       0.000   10.82%       0.023      0.047      0.062
             656.000       0.001      -1.018       0.125    4.73%       0.072      0.098
     VERSSF              528.779       0.010       0.000    0.15%     337.500    449.500    511.500
             656.000   44592.170      -0.560     924.000    4.73%     577.500    721.500
     VISSSF               69.664       0.045       0.000    0.15%      46.635     60.404     67.651
             656.000     757.673      -0.280     133.075    1.37%      75.125     90.714
     VERSSB                4.204       0.004       0.000    0.30%       2.951      3.693      4.074
             656.000       2.213      -0.422       7.308    1.52%       4.460      5.451
     VISSSB                3.019      -0.021       0.000    0.46%       1.707      2.754      2.952
             656.000       2.153      -0.461       6.384    1.68%       3.366      4.271
     VER2B                 5.110      -0.004      -0.001    0.15%       3.042      4.543      5.142
             656.000       5.153      -0.821       9.993    0.76%       5.795      7.278
     VIS2B                 0.264       0.009       0.000    0.30%       0.146      0.216      0.257
             656.000       0.016      -0.946       0.511    1.52%       0.303      0.389


THE MODEL ESTIMATION TERMINATED NORMALLY


MODEL FIT INFORMATION

Number of Free Parameters                       31

Loglikelihood

          H0 Value                      -13450.346
          H0 Scaling Correction Factor      0.9444
            for MLR
          H1 Value                      -13289.207
          H1 Scaling Correction Factor      0.9968
            for MLR

Information Criteria

          Akaike (AIC)                   26962.692
          Bayesian (BIC)                 27101.763
          Sample-Size Adjusted BIC       27003.338
            (n* = (n + 2) / 24)

Chi-Square Test of Model Fit

          Value                            308.529*
          Degrees of Freedom                    34
          P-Value                           0.0000
          Scaling Correction Factor         1.0446
            for MLR

*   The chi-square value for MLM, MLMV, MLR, ULSMV, WLSM and WLSMV cannot be used
    for chi-square difference testing in the regular way.  MLM, MLR and WLSM
    chi-square difference testing is described on the Mplus website.  MLMV, WLSMV,
    and ULSMV difference testing is done using the DIFFTEST option.

RMSEA (Root Mean Square Error Of Approximation)

          Estimate                           0.111
          90 Percent C.I.                    0.100  0.122
          Probability RMSEA <= .05           0.000

CFI/TLI

          CFI                                0.852
          TLI                                0.804

Chi-Square Test of Model Fit for the Baseline Model

          Value                           1894.469
          Degrees of Freedom                    45
          P-Value                           0.0000

SRMR (Standardized Root Mean Square Residual)

          Value                              0.061


MODEL RESULTS

                                                    Two-Tailed
                    Estimate       S.E.  Est./S.E.    P-Value

 MAINT    BY
    VISSSF            17.985      1.109     16.217      0.000
    VISSSB             0.988      0.055     17.812      0.000
    VISCS              0.024      0.001     19.979      0.000
    VERCS              2.154      0.130     16.615      0.000
    VERSSB             0.932      0.065     14.270      0.000
    VERSSF           112.473      9.133     12.314      0.000

 UPPD     BY
    VER2B              1.516      0.094     16.153      0.000
    VERRM              0.998      0.089     11.239      0.000
    VISRM              1.265      0.072     17.583      0.000
    VIS2B              0.084      0.005     17.522      0.000

 MAINT    WITH
    UPPD               0.876      0.032     27.507      0.000

 Means
    MAINT              0.000      0.000    999.000    999.000
    UPPD               0.000      0.000    999.000    999.000

 Intercepts
    VERRM              3.962      0.078     50.696      0.000
    VISRM              3.631      0.077     46.895      0.000
    VERCS              5.365      0.147     36.410      0.000
    VISCS              0.061      0.001     41.140      0.000
    VERSSF           528.779      8.245     64.135      0.000
    VISSSF            69.664      1.075     64.822      0.000
    VERSSB             4.204      0.058     72.374      0.000
    VISSSB             3.019      0.057     52.707      0.000
    VER2B              5.110      0.089     57.659      0.000
    VIS2B              0.264      0.005     53.763      0.000

 Variances
    MAINT              1.000      0.000    999.000    999.000
    UPPD               1.000      0.000    999.000    999.000

 Residual Variances
    VERRM              3.011      0.182     16.516      0.000
    VISRM              2.331      0.148     15.800      0.000
    VERCS              9.601      0.544     17.650      0.000
    VISCS              0.001      0.000     16.607      0.000
    VERSSF         31941.963   1855.447     17.215      0.000
    VISSSF           434.231     32.110     13.523      0.000
    VERSSB             1.343      0.101     13.260      0.000
    VISSSB             1.178      0.084     14.017      0.000
    VER2B              2.853      0.250     11.427      0.000
    VIS2B              0.009      0.001     12.589      0.000


STANDARDIZED MODEL RESULTS


STDYX Standardization

                                                    Two-Tailed
                    Estimate       S.E.  Est./S.E.    P-Value

 MAINT    BY
    VISSSF             0.653      0.032     20.624      0.000
    VISSSB             0.673      0.029     23.212      0.000
    VISCS              0.638      0.026     24.108      0.000
    VERCS              0.571      0.032     17.932      0.000
    VERSSB             0.627      0.036     17.186      0.000
    VERSSF             0.533      0.037     14.339      0.000

 UPPD     BY
    VER2B              0.668      0.036     18.633      0.000
    VERRM              0.499      0.041     12.283      0.000
    VISRM              0.638      0.029     21.801      0.000
    VIS2B              0.667      0.033     20.408      0.000

 MAINT    WITH
    UPPD               0.876      0.032     27.507      0.000

 Means
    MAINT              0.000      0.000    999.000    999.000
    UPPD               0.000      0.000    999.000    999.000

 Intercepts
    VERRM              1.979      0.058     34.153      0.000
    VISRM              1.831      0.055     33.239      0.000
    VERCS              1.422      0.044     32.076      0.000
    VISCS              1.606      0.049     32.722      0.000
    VERSSF             2.504      0.070     35.677      0.000
    VISSSF             2.531      0.075     33.969      0.000
    VERSSB             2.826      0.079     35.579      0.000
    VISSSB             2.058      0.064     32.239      0.000
    VER2B              2.251      0.062     36.443      0.000
    VIS2B              2.099      0.057     36.728      0.000

 Variances
    MAINT              1.000      0.000    999.000    999.000
    UPPD               1.000      0.000    999.000    999.000

 Residual Variances
    VERRM              0.751      0.040     18.570      0.000
    VISRM              0.593      0.037     15.876      0.000
    VERCS              0.674      0.036     18.552      0.000
    VISCS              0.592      0.034     17.519      0.000
    VERSSF             0.716      0.040     18.103      0.000
    VISSSF             0.573      0.041     13.844      0.000
    VERSSB             0.607      0.046     13.277      0.000
    VISSSB             0.547      0.039     14.013      0.000
    VER2B              0.554      0.048     11.561      0.000
    VIS2B              0.555      0.044     12.742      0.000


R-SQUARE

    Observed                                        Two-Tailed
    Variable        Estimate       S.E.  Est./S.E.    P-Value

    VERRM              0.249      0.040      6.142      0.000
    VISRM              0.407      0.037     10.901      0.000
    VERCS              0.326      0.036      8.966      0.000
    VISCS              0.408      0.034     12.054      0.000
    VERSSF             0.284      0.040      7.170      0.000
    VISSSF             0.427      0.041     10.312      0.000
    VERSSB             0.393      0.046      8.593      0.000
    VISSSB             0.453      0.039     11.606      0.000
    VER2B              0.446      0.048      9.317      0.000
    VIS2B              0.445      0.044     10.204      0.000


QUALITY OF NUMERICAL RESULTS

     Condition Number for the Information Matrix              0.943E-07
       (ratio of smallest to largest eigenvalue)


RESIDUAL OUTPUT


     ESTIMATED MODEL AND RESIDUALS (OBSERVED - ESTIMATED)


           Model Estimated Means/Intercepts/Thresholds
              VERRM         VISRM         VERCS         VISCS         VERSSF
              ________      ________      ________      ________      ________
      1         3.962         3.631         5.365         0.061       528.779


           Model Estimated Means/Intercepts/Thresholds
              VISSSF        VERSSB        VISSSB        VER2B         VIS2B
              ________      ________      ________      ________      ________
      1        69.664         4.204         3.019         5.110         0.264


           Residuals for Means/Intercepts/Thresholds
              VERRM         VISRM         VERCS         VISCS         VERSSF
              ________      ________      ________      ________      ________
      1         0.000         0.000         0.000         0.000         0.000


           Residuals for Means/Intercepts/Thresholds
              VISSSF        VERSSB        VISSSB        VER2B         VIS2B
              ________      ________      ________      ________      ________
      1         0.000         0.000         0.000         0.000         0.000


           Standardized Residuals (z-scores) for Means/Intercepts/Thresholds
              VERRM         VISRM         VERCS         VISCS         VERSSF
              ________      ________      ________      ________      ________
      1         0.000         0.000         0.000         0.000         0.000


           Standardized Residuals (z-scores) for Means/Intercepts/Thresholds
              VISSSF        VERSSB        VISSSB        VER2B         VIS2B
              ________      ________      ________      ________      ________
      1         0.000         0.000         0.000         0.000         0.000


           Normalized Residuals for Means/Intercepts/Thresholds
              VERRM         VISRM         VERCS         VISCS         VERSSF
              ________      ________      ________      ________      ________
      1         0.000         0.000         0.000         0.000         0.000


           Normalized Residuals for Means/Intercepts/Thresholds
              VISSSF        VERSSB        VISSSB        VER2B         VIS2B
              ________      ________      ________      ________      ________
      1         0.000         0.000         0.000         0.000         0.000


           Model Estimated Covariances/Correlations/Residual Correlations
              VERRM         VISRM         VERCS         VISCS         VERSSF
              ________      ________      ________      ________      ________
 VERRM          4.007
 VISRM          1.263         3.932
 VERCS          1.883         2.387        14.240
 VISCS          0.021         0.027         0.052         0.001
 VERSSF        98.330       124.657       242.272         2.711     44592.171
 VISSSF        15.723        19.933        38.739         0.433      2022.774
 VERSSB         0.815         1.034         2.009         0.022       104.880
 VISSSB         0.863         1.095         2.127         0.024       111.075
 VER2B          1.513         1.919         2.861         0.032       149.407
 VIS2B          0.084         0.106         0.158         0.002         8.274


           Model Estimated Covariances/Correlations/Residual Correlations
              VISSSF        VERSSB        VISSSB        VER2B         VIS2B
              ________      ________      ________      ________      ________
 VISSSF       757.673
 VERSSB        16.770         2.213
 VISSSB        17.761         0.921         2.153
 VER2B         23.890         1.239         1.312         5.153
 VIS2B          1.323         0.069         0.073         0.127         0.016


           Residuals for Covariances/Correlations/Residual Correlations
              VERRM         VISRM         VERCS         VISCS         VERSSF
              ________      ________      ________      ________      ________
 VERRM          0.000
 VISRM          0.041         0.000
 VERCS          0.420        -0.131         0.000
 VISCS          0.002         0.006        -0.004         0.000
 VERSSF        49.419       -31.727        86.323        -0.327        -0.001
 VISSSF        -0.527         3.121        -9.321         0.042      -151.465
 VERSSB         0.521        -0.057         0.483        -0.001        66.739
 VISSSB        -0.012         0.188        -0.219        -0.002       -28.483
 VER2B         -0.317        -0.145        -0.208        -0.001       -48.385
 VIS2B         -0.017        -0.006         0.014         0.000        -2.265


           Residuals for Covariances/Correlations/Residual Correlations
              VISSSF        VERSSB        VISSSB        VER2B         VIS2B
              ________      ________      ________      ________      ________
 VISSSF         0.000
 VERSSB        -3.562         0.000
 VISSSB         4.959        -0.130         0.000
 VER2B         -0.683        -0.259         0.146         0.000
 VIS2B         -0.174        -0.014        -0.001         0.035         0.000


           Standardized Residuals (z-scores) for Covariances/Correlations/Residual Corr
              VERRM         VISRM         VERCS         VISCS         VERSSF
              ________      ________      ________      ________      ________
 VERRM          0.000
 VISRM          0.509         0.000
 VERCS          2.847        -0.795         0.000
 VISCS          1.603         4.956        -1.269         0.000
 VERSSF         5.846        -3.587         9.210        -1.905       999.000
 VISSSF        -0.441         3.902        -3.650         2.728        -1.204
 VERSSB        11.712        -1.200       999.000        -0.596       999.000
 VISSSB        -0.229         5.972        -1.738        -1.896        -3.840
 VER2B         -2.909        -1.854        -1.015        -0.355        -3.709
 VIS2B         -2.880        -1.386         1.322         0.767        -3.174


           Standardized Residuals (z-scores) for Covariances/Correlations/Residual Corr
              VISSSF        VERSSB        VISSSB        VER2B         VIS2B
              ________      ________      ________      ________      ________
 VISSSF       999.000
 VERSSB        -3.751         0.000
 VISSSB       999.000        -2.722         0.000
 VER2B         -0.542        -3.124         3.109         0.000
 VIS2B         -2.044        -3.311        -0.378       999.000         0.000


           Normalized Residuals for Covariances/Correlations/Residual Correlations
              VERRM         VISRM         VERCS         VISCS         VERSSF
              ________      ________      ________      ________      ________
 VERRM          0.000
 VISRM          0.236         0.000
 VERCS          1.434        -0.453         0.000
 VISCS          0.730         1.916        -0.765         0.000
 VERSSF         2.879        -1.944         2.860        -1.037         0.000
 VISSSF        -0.223         1.341        -2.279         1.024        -0.607
 VERSSB         3.961        -0.453         2.226        -0.269         4.837
 VISSSB        -0.094         1.541        -0.999        -0.853        -2.098
 VER2B         -1.696        -0.826        -0.628        -0.207        -2.463
 VIS2B         -1.691        -0.677         0.775         0.473        -2.108


           Normalized Residuals for Covariances/Correlations/Residual Correlations
              VISSSF        VERSSB        VISSSB        VER2B         VIS2B
              ________      ________      ________      ________      ________
 VISSSF         0.000
 VERSSB        -1.981         0.000
 VISSSB         2.825        -1.278         0.000
 VER2B         -0.266        -1.813         1.095         0.000
 VIS2B         -1.221        -1.808        -0.195         3.205         0.000


MODEL MODIFICATION INDICES

NOTE:  Modification indices for direct effects of observed dependent variables
regressed on covariates may not be included.  To include these, request
MODINDICES (ALL).

Minimum M.I. value for printing the modification index    10.000

                                   M.I.     E.P.C.  Std E.P.C.  StdYX E.P.C.

BY Statements

MAINT    BY VERRM                 26.999     1.584      1.584        0.791
MAINT    BY VER2B                 11.266    -1.284     -1.284       -0.565
MAINT    BY VIS2B                 14.383    -0.080     -0.080       -0.638
UPPD     BY VERSSF                17.197  -125.761   -125.761       -0.596

WITH Statements

VERSSF   WITH VERRM               16.927    54.971     54.971        0.177
VERSSF   WITH VERCS               18.922   107.036    107.036        0.193
VISSSF   WITH VERCS               18.162   -12.935    -12.935       -0.200
VERSSB   WITH VERRM               41.091     0.571      0.571        0.284
VERSSB   WITH VERCS               15.272     0.649      0.649        0.181
VERSSB   WITH VERSSF              84.933    86.959     86.959        0.420
VERSSB   WITH VISSSF              20.197    -5.267     -5.267       -0.218
VISSSB   WITH VERSSF              18.696   -39.312    -39.312       -0.203
VISSSB   WITH VISSSF              48.100     7.897      7.897        0.349
VISSSB   WITH VERSSB              10.226    -0.198     -0.198       -0.158
VER2B    WITH VERRM               10.834    -0.468     -0.468       -0.160
VER2B    WITH VERSSF              10.140   -44.122    -44.122       -0.146
VIS2B    WITH VERRM               10.031    -0.025     -0.025       -0.153
VIS2B    WITH VER2B               62.587     0.072      0.072        0.452


DIAGRAM INFORMATION

  Use View Diagram under the Diagram menu in the Mplus Editor to view the diagram.
  If running Mplus from the Mplus Diagrammer, the diagram opens automatically.

  Diagram output
    z:\otto cfa\nya analyser mars 2017\model3.dgm

     Beginning Time:  09:14:11
        Ending Time:  09:14:11
       Elapsed Time:  00:00:00


MUTHEN & MUTHEN
3463 Stoner Ave.
Los Angeles, CA  90066

Tel: (310) 391-9971
Fax: (310) 391-8971
Web: www.StatModel.com
Support: Support@StatModel.com

Copyright (c) 1998-2015 Muthen & Muthen
