# Supplementary material for: A Latent Factor Analysis of Working Memory Measures Using Large-Scale Data
Source: Front Psychol. 2017 Jun 28;8:1062. doi: 10.3389/fpsyg.2017.01062 (PMC5487690; doi:10.3389/fpsyg.2017.01062)
Supplement: Supplementary file 1 [file Presentation_1.ZIP › model4.txt]

Mplus VERSION 7.4
MUTHEN & MUTHEN
05/04/2017   2:40 PM

INPUT INSTRUCTIONS

  Title:
      Soile;

  Data:
      File is soiledata_n656.dat;

  Variable:
      Names are VerRM_o VisRM_o VerCS_o VisCS_o VerSSF_o VisSSF_o
      VerSSB_o VisSSB_o Ver2B_o Vis2B_o;

      Usevariables are VerRM VisRM VerCS VisCS VerSSF VisSSF VerSSB
      VisSSB Ver2B Vis2B;

  Analysis:
      Estimator is MLR;
      Model is nocovariances;


  Define:
      VerRM = (VerRM_o/100);
      VisRM = (VisRM_o/10);
      VerCS = (VerCS_o/1000);
      VisCS = (VisCS_o/100);
      VerSSF = (VerSSF_o/10);
      VisSSF = (VisSSF_o);
      VerSSB = (VerSSB_o/10);
      VisSSB = (VisSSB_o/100);
      Ver2B = (Ver2b_o);
      Vis2B = (Vis2b_o/10);

  Model:
      OTHER BY VisSSF* VisSSB VisCS VerCS VerSSB VerSSF VerRM VisRM ;
      NBACK BY Ver2B* Vis2B ;

      [OTHER@0 NBACK@0];
      OTHER@1 NBACK@1;

      other with nback;


  Output:
      samp stdyx mod res;


INPUT READING TERMINATED NORMALLY


Soile;

SUMMARY OF ANALYSIS

Number of groups                                                 1
Number of observations                                         656

Number of dependent variables                                   10
Number of independent variables                                  0
Number of continuous latent variables                            2

Observed dependent variables

  Continuous
   VERRM       VISRM       VERCS       VISCS       VERSSF      VISSSF
   VERSSB      VISSSB      VER2B       VIS2B

Continuous latent variables
   OTHER       NBACK


Estimator                                                      MLR
Information matrix                                        OBSERVED
Maximum number of iterations                                  1000
Convergence criterion                                    0.500D-04
Maximum number of steepest descent iterations                   20

Input data file(s)
  soiledata_n656.dat

Input data format  FREE


SAMPLE STATISTICS


     SAMPLE STATISTICS


           Means
              VERRM         VISRM         VERCS         VISCS         VERSSF
              ________      ________      ________      ________      ________
      1         3.962         3.631         5.365         0.061        52.878


           Means
              VISSSF        VERSSB        VISSSB        VER2B         VIS2B
              ________      ________      ________      ________      ________
      1        69.664         4.204         3.019         5.110         0.264


           Covariances
              VERRM         VISRM         VERCS         VISCS         VERSSF
              ________      ________      ________      ________      ________
 VERRM          4.007
 VISRM          1.303         3.932
 VERCS          2.303         2.256        14.240
 VISCS          0.023         0.032         0.048         0.001
 VERSSF        14.775         9.293        32.860         0.238       445.922
 VISSSF        15.196        23.054        29.419         0.476       187.131
 VERSSB         1.336         0.977         2.492         0.022        17.162
 VISSSB         0.852         1.283         1.908         0.022         8.259
 VER2B          1.197         1.774         2.653         0.031        10.102
 VIS2B          0.067         0.100         0.172         0.002         0.601


           Covariances
              VISSSF        VERSSB        VISSSB        VER2B         VIS2B
              ________      ________      ________      ________      ________
 VISSSF       757.673
 VERSSB        13.208         2.213
 VISSSB        22.720         0.791         2.153
 VER2B         23.207         0.979         1.458         5.153
 VIS2B          1.149         0.055         0.071         0.162         0.016


           Correlations
              VERRM         VISRM         VERCS         VISCS         VERSSF
              ________      ________      ________      ________      ________
 VERRM          1.000
 VISRM          0.328         1.000
 VERCS          0.305         0.301         1.000
 VISCS          0.308         0.433         0.335         1.000
 VERSSF         0.350         0.222         0.412         0.299         1.000
 VISSSF         0.276         0.422         0.283         0.458         0.322
 VERSSB         0.449         0.331         0.444         0.389         0.546
 VISSSB         0.290         0.441         0.345         0.396         0.267
 VER2B          0.263         0.394         0.310         0.365         0.211
 VIS2B          0.265         0.400         0.363         0.392         0.226


           Correlations
              VISSSF        VERSSB        VISSSB        VER2B         VIS2B
              ________      ________      ________      ________      ________
 VISSSF         1.000
 VERSSB         0.323         1.000
 VISSSB         0.563         0.362         1.000
 VER2B          0.371         0.290         0.438         1.000
 VIS2B          0.332         0.293         0.385         0.568         1.000


UNIVARIATE SAMPLE STATISTICS


     UNIVARIATE HIGHER-ORDER MOMENT DESCRIPTIVE STATISTICS

         Variable/         Mean/     Skewness/   Minimum/ % with                Percentiles
        Sample Size      Variance    Kurtosis    Maximum  Min/Max      20%/60%    40%/80%    Median

     VERRM                 3.962      -0.005       0.000    0.46%       2.311      3.306      4.078
             656.000       4.007      -0.782       7.492    7.62%       4.497      5.891
     VISRM                 3.631       0.019       0.000    0.30%       1.723      3.094      3.700
             656.000       3.932      -0.777       7.894    1.52%       4.335      5.339
     VERCS                 5.365       0.001       0.000    2.29%       1.146      3.862      5.320
             656.000      14.240      -1.427      10.538   19.21%       7.118      9.295
     VISCS                 0.061       0.033       0.000   10.82%       0.023      0.047      0.062
             656.000       0.001      -1.018       0.125    4.73%       0.072      0.098
     VERSSF               52.878       0.010       0.000    0.15%      33.750     44.950     51.150
             656.000     445.922      -0.560      92.400    4.73%      57.750     72.150
     VISSSF               69.664       0.045       0.000    0.15%      46.635     60.404     67.651
             656.000     757.673      -0.280     133.075    1.37%      75.125     90.714
     VERSSB                4.204       0.004       0.000    0.30%       2.951      3.693      4.074
             656.000       2.213      -0.422       7.308    1.52%       4.460      5.451
     VISSSB                3.019      -0.021       0.000    0.46%       1.707      2.754      2.952
             656.000       2.153      -0.461       6.384    1.68%       3.366      4.271
     VER2B                 5.110      -0.004      -0.001    0.15%       3.042      4.543      5.142
             656.000       5.153      -0.821       9.993    0.76%       5.795      7.278
     VIS2B                 0.264       0.009       0.000    0.30%       0.146      0.216      0.257
             656.000       0.016      -0.946       0.511    1.52%       0.303      0.389


THE MODEL ESTIMATION TERMINATED NORMALLY


MODEL FIT INFORMATION

Number of Free Parameters                       31

Loglikelihood

          H0 Value                      -11910.851
          H0 Scaling Correction Factor      0.9343
            for MLR
          H1 Value                      -11778.711
          H1 Scaling Correction Factor      0.9968
            for MLR

Information Criteria

          Akaike (AIC)                   23883.702
          Bayesian (BIC)                 24022.773
          Sample-Size Adjusted BIC       23924.348
            (n* = (n + 2) / 24)

Chi-Square Test of Model Fit

          Value                            250.776*
          Degrees of Freedom                    34
          P-Value                           0.0000
          Scaling Correction Factor         1.0538
            for MLR

*   The chi-square value for MLM, MLMV, MLR, ULSMV, WLSM and WLSMV cannot be used
    for chi-square difference testing in the regular way.  MLM, MLR and WLSM
    chi-square difference testing is described on the Mplus website.  MLMV, WLSMV,
    and ULSMV difference testing is done using the DIFFTEST option.

RMSEA (Root Mean Square Error Of Approximation)

          Estimate                           0.099
          90 Percent C.I.                    0.087  0.110
          Probability RMSEA <= .05           0.000

CFI/TLI

          CFI                                0.883
          TLI                                0.845

Chi-Square Test of Model Fit for the Baseline Model

          Value                           1894.469
          Degrees of Freedom                    45
          P-Value                           0.0000

SRMR (Standardized Root Mean Square Residual)

          Value                              0.055


MODEL RESULTS

                                                    Two-Tailed
                    Estimate       S.E.  Est./S.E.    P-Value

 OTHER    BY
    VISSSF            17.807      1.109     16.050      0.000
    VISSSB             0.977      0.055     17.609      0.000
    VISCS              0.024      0.001     20.094      0.000
    VERCS              2.136      0.128     16.707      0.000
    VERSSB             0.942      0.066     14.373      0.000
    VERSSF            11.227      0.909     12.356      0.000
    VERRM              1.044      0.080     13.047      0.000
    VISRM              1.219      0.072     16.953      0.000

 NBACK    BY
    VER2B              1.715      0.084     20.432      0.000
    VIS2B              0.095      0.004     21.996      0.000

 OTHER    WITH
    NBACK              0.737      0.035     20.800      0.000

 Means
    OTHER              0.000      0.000    999.000    999.000
    NBACK              0.000      0.000    999.000    999.000

 Intercepts
    VERRM              3.962      0.078     50.696      0.000
    VISRM              3.631      0.077     46.895      0.000
    VERCS              5.365      0.147     36.410      0.000
    VISCS              0.061      0.001     41.140      0.000
    VERSSF            52.878      0.824     64.135      0.000
    VISSSF            69.664      1.075     64.822      0.000
    VERSSB             4.204      0.058     72.374      0.000
    VISSSB             3.019      0.057     52.707      0.000
    VER2B              5.110      0.089     57.659      0.000
    VIS2B              0.264      0.005     53.763      0.000

 Variances
    OTHER              1.000      0.000    999.000    999.000
    NBACK              1.000      0.000    999.000    999.000

 Residual Variances
    VERRM              2.917      0.167     17.452      0.000
    VISRM              2.445      0.151     16.237      0.000
    VERCS              9.677      0.531     18.219      0.000
    VISCS              0.001      0.000     16.787      0.000
    VERSSF           319.886     18.409     17.376      0.000
    VISSSF           440.594     32.323     13.631      0.000
    VERSSB             1.326      0.101     13.087      0.000
    VISSSB             1.198      0.084     14.331      0.000
    VER2B              2.211      0.228      9.704      0.000
    VIS2B              0.007      0.001     10.159      0.000


STANDARDIZED MODEL RESULTS


STDYX Standardization

                                                    Two-Tailed
                    Estimate       S.E.  Est./S.E.    P-Value

 OTHER    BY
    VISSSF             0.647      0.032     20.270      0.000
    VISSSB             0.666      0.029     22.886      0.000
    VISCS              0.638      0.026     24.317      0.000
    VERCS              0.566      0.031     18.087      0.000
    VERSSB             0.633      0.036     17.384      0.000
    VERSSF             0.532      0.037     14.414      0.000
    VERRM              0.522      0.036     14.694      0.000
    VISRM              0.615      0.030     20.556      0.000

 NBACK    BY
    VER2B              0.756      0.030     25.431      0.000
    VIS2B              0.752      0.028     26.703      0.000

 OTHER    WITH
    NBACK              0.737      0.035     20.800      0.000

 Means
    OTHER              0.000      0.000    999.000    999.000
    NBACK              0.000      0.000    999.000    999.000

 Intercepts
    VERRM              1.979      0.058     34.153      0.000
    VISRM              1.831      0.055     33.239      0.000
    VERCS              1.422      0.044     32.076      0.000
    VISCS              1.606      0.049     32.722      0.000
    VERSSF             2.504      0.070     35.677      0.000
    VISSSF             2.531      0.075     33.969      0.000
    VERSSB             2.826      0.079     35.579      0.000
    VISSSB             2.058      0.064     32.239      0.000
    VER2B              2.251      0.062     36.443      0.000
    VIS2B              2.099      0.057     36.728      0.000

 Variances
    OTHER              1.000      0.000    999.000    999.000
    NBACK              1.000      0.000    999.000    999.000

 Residual Variances
    VERRM              0.728      0.037     19.646      0.000
    VISRM              0.622      0.037     16.898      0.000
    VERCS              0.680      0.035     19.176      0.000
    VISCS              0.593      0.033     17.737      0.000
    VERSSF             0.717      0.039     18.291      0.000
    VISSSF             0.582      0.041     14.083      0.000
    VERSSB             0.599      0.046     12.994      0.000
    VISSSB             0.557      0.039     14.367      0.000
    VER2B              0.429      0.045      9.556      0.000
    VIS2B              0.435      0.042     10.289      0.000


R-SQUARE

    Observed                                        Two-Tailed
    Variable        Estimate       S.E.  Est./S.E.    P-Value

    VERRM              0.272      0.037      7.347      0.000
    VISRM              0.378      0.037     10.278      0.000
    VERCS              0.320      0.035      9.043      0.000
    VISCS              0.407      0.033     12.158      0.000
    VERSSF             0.283      0.039      7.207      0.000
    VISSSF             0.418      0.041     10.135      0.000
    VERSSB             0.401      0.046      8.692      0.000
    VISSSB             0.443      0.039     11.443      0.000
    VER2B              0.571      0.045     12.716      0.000
    VIS2B              0.565      0.042     13.351      0.000


QUALITY OF NUMERICAL RESULTS

     Condition Number for the Information Matrix              0.666E-07
       (ratio of smallest to largest eigenvalue)


RESIDUAL OUTPUT


     ESTIMATED MODEL AND RESIDUALS (OBSERVED - ESTIMATED)


           Model Estimated Means/Intercepts/Thresholds
              VERRM         VISRM         VERCS         VISCS         VERSSF
              ________      ________      ________      ________      ________
      1         3.962         3.631         5.365         0.061        52.878


           Model Estimated Means/Intercepts/Thresholds
              VISSSF        VERSSB        VISSSB        VER2B         VIS2B
              ________      ________      ________      ________      ________
      1        69.664         4.204         3.019         5.110         0.264


           Residuals for Means/Intercepts/Thresholds
              VERRM         VISRM         VERCS         VISCS         VERSSF
              ________      ________      ________      ________      ________
      1         0.000         0.000         0.000         0.000         0.000


           Residuals for Means/Intercepts/Thresholds
              VISSSF        VERSSB        VISSSB        VER2B         VIS2B
              ________      ________      ________      ________      ________
      1         0.000         0.000         0.000         0.000         0.000


           Standardized Residuals (z-scores) for Means/Intercepts/Thresholds
              VERRM         VISRM         VERCS         VISCS         VERSSF
              ________      ________      ________      ________      ________
      1         0.000         0.000         0.000         0.000         0.000


           Standardized Residuals (z-scores) for Means/Intercepts/Thresholds
              VISSSF        VERSSB        VISSSB        VER2B         VIS2B
              ________      ________      ________      ________      ________
      1         0.000         0.000         0.000         0.000         0.000


           Normalized Residuals for Means/Intercepts/Thresholds
              VERRM         VISRM         VERCS         VISCS         VERSSF
              ________      ________      ________      ________      ________
      1         0.000         0.000         0.000         0.000         0.000


           Normalized Residuals for Means/Intercepts/Thresholds
              VISSSF        VERSSB        VISSSB        VER2B         VIS2B
              ________      ________      ________      ________      ________
      1         0.000         0.000         0.000         0.000         0.000


           Model Estimated Covariances/Correlations/Residual Correlations
              VERRM         VISRM         VERCS         VISCS         VERSSF
              ________      ________      ________      ________      ________
 VERRM          4.007
 VISRM          1.274         3.932
 VERCS          2.231         2.605        14.240
 VISCS          0.025         0.029         0.051         0.001
 VERSSF        11.725        13.691        23.983         0.270       445.922
 VISSSF        18.597        21.715        38.040         0.429       199.908
 VERSSB         0.984         1.149         2.012         0.023        10.573
 VISSSB         1.020         1.191         2.087         0.024        10.968
 VER2B          1.321         1.542         2.702         0.030        14.199
 VIS2B          0.073         0.085         0.149         0.002         0.783


           Model Estimated Covariances/Correlations/Residual Correlations
              VISSSF        VERSSB        VISSSB        VER2B         VIS2B
              ________      ________      ________      ________      ________
 VISSSF       757.673
 VERSSB        16.770         2.213
 VISSSB        17.397         0.920         2.153
 VER2B         22.522         1.191         1.236         5.153
 VIS2B          1.243         0.066         0.068         0.162         0.016


           Residuals for Covariances/Correlations/Residual Correlations
              VERRM         VISRM         VERCS         VISCS         VERSSF
              ________      ________      ________      ________      ________
 VERRM          0.000
 VISRM          0.030         0.000
 VERCS          0.072        -0.349         0.000
 VISCS         -0.002         0.003        -0.004         0.000
 VERSSF         3.050        -4.397         8.877        -0.032         0.000
 VISSSF        -3.401         1.339        -8.621         0.047       -12.777
 VERSSB         0.353        -0.172         0.480        -0.001         6.589
 VISSSB        -0.169         0.091        -0.179        -0.002        -2.709
 VER2B         -0.124         0.232        -0.049         0.001        -4.097
 VIS2B         -0.006         0.015         0.023         0.000        -0.183


           Residuals for Covariances/Correlations/Residual Correlations
              VISSSF        VERSSB        VISSSB        VER2B         VIS2B
              ________      ________      ________      ________      ________
 VISSSF         0.000
 VERSSB        -3.562         0.000
 VISSSB         5.323        -0.129         0.000
 VER2B          0.685        -0.212         0.223         0.000
 VIS2B         -0.093        -0.011         0.003         0.000         0.000


           Standardized Residuals (z-scores) for Covariances/Correlations/Residual Corr
              VERRM         VISRM         VERCS         VISCS         VERSSF
              ________      ________      ________      ________      ________
 VERRM          0.000
 VISRM          0.283         0.000
 VERCS          0.441        -1.858         0.000
 VISCS         -1.054         2.102        -1.091         0.000
 VERSSF         3.993        -4.502         8.273        -1.824         0.000
 VISSSF        -2.399         1.400        -3.353         2.990        -1.008
 VERSSB         8.756        -2.749       999.000        -0.775       999.000
 VISSSB        -2.458         1.895        -1.408        -1.611        -3.615
 VER2B         -1.017         3.082        -0.245         0.479        -3.113
 VIS2B         -0.908         3.298         2.372         1.677        -2.539


           Standardized Residuals (z-scores) for Covariances/Correlations/Residual Corr
              VISSSF        VERSSB        VISSSB        VER2B         VIS2B
              ________      ________      ________      ________      ________
 VISSSF         0.000
 VERSSB        -3.773         0.000
 VISSSB       999.000        -2.719         0.000
 VER2B          0.614        -2.583         6.361         0.000
 VIS2B         -1.146        -2.698         0.829         0.000         0.000


           Normalized Residuals for Covariances/Correlations/Residual Correlations
              VERRM         VISRM         VERCS         VISCS         VERSSF
              ________      ________      ________      ________      ________
 VERRM          0.000
 VISRM          0.172         0.000
 VERCS          0.246        -1.203         0.000
 VISCS         -0.624         1.025        -0.675         0.000
 VERSSF         1.777        -2.695         2.941        -1.011         0.000
 VISSSF        -1.440         0.575        -2.108         1.139        -0.512
 VERSSB         2.681        -1.370         2.211        -0.356         4.775
 VISSSB        -1.360         0.748        -0.816        -0.726        -1.995
 VER2B         -0.666         1.324        -0.147         0.258        -2.086
 VIS2B         -0.601         1.529         1.301         0.963        -1.699


           Normalized Residuals for Covariances/Correlations/Residual Correlations
              VISSSF        VERSSB        VISSSB        VER2B         VIS2B
              ________      ________      ________      ________      ________
 VISSSF         0.000
 VERSSB        -1.981         0.000
 VISSSB         3.033        -1.271         0.000
 VER2B          0.266        -1.481         1.664         0.000
 VIS2B         -0.656        -1.431         0.399         0.000         0.000


MODEL MODIFICATION INDICES

NOTE:  Modification indices for direct effects of observed dependent variables
regressed on covariates may not be included.  To include these, request
MODINDICES (ALL).

Minimum M.I. value for printing the modification index    10.000

                                   M.I.     E.P.C.  Std E.P.C.  StdYX E.P.C.

BY Statements

NBACK    BY VERSSF                13.841    -6.035     -6.035       -0.286
NBACK    BY VERSSB                11.111    -0.363     -0.363       -0.244

WITH Statements

VERSSF   WITH VISRM               19.380    -5.537     -5.537       -0.198
VERSSF   WITH VERCS               19.234    10.775     10.775        0.194
VISSSF   WITH VERCS               14.443   -11.475    -11.475       -0.176
VERSSB   WITH VERRM               25.490     0.449      0.449        0.228
VERSSB   WITH VERCS               14.656     0.629      0.629        0.176
VERSSB   WITH VERSSF              81.570     8.436      8.436        0.410
VERSSB   WITH VISSSF              19.209    -5.061     -5.061       -0.209
VISSSB   WITH VERSSF              15.815    -3.595     -3.595       -0.184
VISSSB   WITH VISSSF              49.603     7.903      7.903        0.344


DIAGRAM INFORMATION

  Use View Diagram under the Diagram menu in the Mplus Editor to view the diagram.
  If running Mplus from the Mplus Diagrammer, the diagram opens automatically.

  Diagram output
    z:\otto cfa\nya analyser mars 2017\model4.dgm

     Beginning Time:  14:40:52
        Ending Time:  14:40:53
       Elapsed Time:  00:00:01


MUTHEN & MUTHEN
3463 Stoner Ave.
Los Angeles, CA  90066

Tel: (310) 391-9971
Fax: (310) 391-8971
Web: www.StatModel.com
Support: Support@StatModel.com

Copyright (c) 1998-2015 Muthen & Muthen
