# Supplementary material for: A Latent Factor Analysis of Working Memory Measures Using Large-Scale Data
Source: Front Psychol. 2017 Jun 28;8:1062. doi: 10.3389/fpsyg.2017.01062 (PMC5487690; doi:10.3389/fpsyg.2017.01062)
Supplement: Supplementary file 1 [file Presentation_1.ZIP › model6.txt]

Mplus VERSION 7.4
MUTHEN & MUTHEN
05/04/2017   2:00 PM

INPUT INSTRUCTIONS

  Title:
      Soile;

  Data:
      File is soiledata_n656.dat;

  Variable:
      Names are VerRM_o VisRM_o VerCS_o VisCS_o VerSSF_o VisSSF_o
      VerSSB_o VisSSB_o Ver2B_o Vis2B_o;

      Usevariables are VerRM VisRM VerCS VisCS VerSSF VisSSF VerSSB
      VisSSB Ver2B Vis2B;

  Analysis:
      Estimator is MLR;
      Model is nocovariances;

  Define:
      VerRM = (VerRM_o/100);
      VisRM = (VisRM_o/10);
      VerCS = (VerCS_o/1000);
      VisCS = (VisCS_o/100);
      VerSSF = (VerSSF_o);
      VisSSF = (VisSSF_o);
      VerSSB = (VerSSB_o/10);
      VisSSB = (VisSSB_o/100);
      Ver2B = (Ver2b_o);
      Vis2B = (Vis2b_o/10);

  Model:
      Spatial BY VisSSF* VisSSB VisCS VisRM Vis2B;
      Verbal BY Ver2B* VerRM VerCS VerSSB VerSSF;
      Spatial WITH Verbal;

      [Spatial@0 Verbal@0];
      Spatial@1 Verbal@1;

  Output:
      samp stdyx mod res;


INPUT READING TERMINATED NORMALLY


Soile;

SUMMARY OF ANALYSIS

Number of groups                                                 1
Number of observations                                         656

Number of dependent variables                                   10
Number of independent variables                                  0
Number of continuous latent variables                            2

Observed dependent variables

  Continuous
   VERRM       VISRM       VERCS       VISCS       VERSSF      VISSSF
   VERSSB      VISSSB      VER2B       VIS2B

Continuous latent variables
   SPATIAL     VERBAL


Estimator                                                      MLR
Information matrix                                        OBSERVED
Maximum number of iterations                                  1000
Convergence criterion                                    0.500D-04
Maximum number of steepest descent iterations                   20

Input data file(s)
  soiledata_n656.dat

Input data format  FREE


SAMPLE STATISTICS


     SAMPLE STATISTICS


           Means
              VERRM         VISRM         VERCS         VISCS         VERSSF
              ________      ________      ________      ________      ________
      1         3.962         3.631         5.365         0.061       528.779


           Means
              VISSSF        VERSSB        VISSSB        VER2B         VIS2B
              ________      ________      ________      ________      ________
      1        69.664         4.204         3.019         5.110         0.264


           Covariances
              VERRM         VISRM         VERCS         VISCS         VERSSF
              ________      ________      ________      ________      ________
 VERRM          4.007
 VISRM          1.303         3.932
 VERCS          2.303         2.256        14.240
 VISCS          0.023         0.032         0.048         0.001
 VERSSF       147.749        92.931       328.596         2.384     44592.170
 VISSSF        15.196        23.054        29.419         0.476      1871.309
 VERSSB         1.336         0.977         2.492         0.022       171.619
 VISSSB         0.852         1.283         1.908         0.022        82.592
 VER2B          1.197         1.774         2.653         0.031       101.022
 VIS2B          0.067         0.100         0.172         0.002         6.009


           Covariances
              VISSSF        VERSSB        VISSSB        VER2B         VIS2B
              ________      ________      ________      ________      ________
 VISSSF       757.673
 VERSSB        13.208         2.213
 VISSSB        22.720         0.791         2.153
 VER2B         23.207         0.979         1.458         5.153
 VIS2B          1.149         0.055         0.071         0.162         0.016


           Correlations
              VERRM         VISRM         VERCS         VISCS         VERSSF
              ________      ________      ________      ________      ________
 VERRM          1.000
 VISRM          0.328         1.000
 VERCS          0.305         0.301         1.000
 VISCS          0.308         0.433         0.335         1.000
 VERSSF         0.350         0.222         0.412         0.299         1.000
 VISSSF         0.276         0.422         0.283         0.458         0.322
 VERSSB         0.449         0.331         0.444         0.389         0.546
 VISSSB         0.290         0.441         0.345         0.396         0.267
 VER2B          0.263         0.394         0.310         0.365         0.211
 VIS2B          0.265         0.400         0.363         0.392         0.226


           Correlations
              VISSSF        VERSSB        VISSSB        VER2B         VIS2B
              ________      ________      ________      ________      ________
 VISSSF         1.000
 VERSSB         0.323         1.000
 VISSSB         0.563         0.362         1.000
 VER2B          0.371         0.290         0.438         1.000
 VIS2B          0.332         0.293         0.385         0.568         1.000


UNIVARIATE SAMPLE STATISTICS


     UNIVARIATE HIGHER-ORDER MOMENT DESCRIPTIVE STATISTICS

         Variable/         Mean/     Skewness/   Minimum/ % with                Percentiles
        Sample Size      Variance    Kurtosis    Maximum  Min/Max      20%/60%    40%/80%    Median

     VERRM                 3.962      -0.005       0.000    0.46%       2.311      3.306      4.078
             656.000       4.007      -0.782       7.492    7.62%       4.497      5.891
     VISRM                 3.631       0.019       0.000    0.30%       1.723      3.094      3.700
             656.000       3.932      -0.777       7.894    1.52%       4.335      5.339
     VERCS                 5.365       0.001       0.000    2.29%       1.146      3.862      5.320
             656.000      14.240      -1.427      10.538   19.21%       7.118      9.295
     VISCS                 0.061       0.033       0.000   10.82%       0.023      0.047      0.062
             656.000       0.001      -1.018       0.125    4.73%       0.072      0.098
     VERSSF              528.779       0.010       0.000    0.15%     337.500    449.500    511.500
             656.000   44592.170      -0.560     924.000    4.73%     577.500    721.500
     VISSSF               69.664       0.045       0.000    0.15%      46.635     60.404     67.651
             656.000     757.673      -0.280     133.075    1.37%      75.125     90.714
     VERSSB                4.204       0.004       0.000    0.30%       2.951      3.693      4.074
             656.000       2.213      -0.422       7.308    1.52%       4.460      5.451
     VISSSB                3.019      -0.021       0.000    0.46%       1.707      2.754      2.952
             656.000       2.153      -0.461       6.384    1.68%       3.366      4.271
     VER2B                 5.110      -0.004      -0.001    0.15%       3.042      4.543      5.142
             656.000       5.153      -0.821       9.993    0.76%       5.795      7.278
     VIS2B                 0.264       0.009       0.000    0.30%       0.146      0.216      0.257
             656.000       0.016      -0.946       0.511    1.52%       0.303      0.389


THE MODEL ESTIMATION TERMINATED NORMALLY


MODEL FIT INFORMATION

Number of Free Parameters                       31

Loglikelihood

          H0 Value                      -13432.351
          H0 Scaling Correction Factor      0.9629
            for MLR
          H1 Value                      -13289.207
          H1 Scaling Correction Factor      0.9968
            for MLR

Information Criteria

          Akaike (AIC)                   26926.702
          Bayesian (BIC)                 27065.773
          Sample-Size Adjusted BIC       26967.348
            (n* = (n + 2) / 24)

Chi-Square Test of Model Fit

          Value                            278.573*
          Degrees of Freedom                    34
          P-Value                           0.0000
          Scaling Correction Factor         1.0277
            for MLR

*   The chi-square value for MLM, MLMV, MLR, ULSMV, WLSM and WLSMV cannot be used
    for chi-square difference testing in the regular way.  MLM, MLR and WLSM
    chi-square difference testing is described on the Mplus website.  MLMV, WLSMV,
    and ULSMV difference testing is done using the DIFFTEST option.

RMSEA (Root Mean Square Error Of Approximation)

          Estimate                           0.105
          90 Percent C.I.                    0.094  0.116
          Probability RMSEA <= .05           0.000

CFI/TLI

          CFI                                0.868
          TLI                                0.825

Chi-Square Test of Model Fit for the Baseline Model

          Value                           1894.469
          Degrees of Freedom                    45
          P-Value                           0.0000

SRMR (Standardized Root Mean Square Residual)

          Value                              0.063


MODEL RESULTS

                                                    Two-Tailed
                    Estimate       S.E.  Est./S.E.    P-Value

 SPATIAL  BY
    VISSSF            18.866      1.082     17.438      0.000
    VISSSB             1.024      0.055     18.759      0.000
    VISCS              0.025      0.001     20.114      0.000
    VISRM              1.269      0.071     17.785      0.000
    VIS2B              0.073      0.005     15.030      0.000

 VERBAL   BY
    VER2B              1.185      0.120      9.911      0.000
    VERRM              1.128      0.077     14.617      0.000
    VERCS              2.311      0.118     19.649      0.000
    VERSSB             1.077      0.066     16.404      0.000
    VERSSF           130.756      9.547     13.696      0.000

 SPATIAL  WITH
    VERBAL             0.795      0.043     18.682      0.000

 Means
    SPATIAL            0.000      0.000    999.000    999.000
    VERBAL             0.000      0.000    999.000    999.000

 Intercepts
    VERRM              3.962      0.078     50.696      0.000
    VISRM              3.631      0.077     46.895      0.000
    VERCS              5.365      0.147     36.410      0.000
    VISCS              0.061      0.001     41.140      0.000
    VERSSF           528.779      8.245     64.135      0.000
    VISSSF            69.664      1.075     64.822      0.000
    VERSSB             4.204      0.058     72.374      0.000
    VISSSB             3.019      0.057     52.707      0.000
    VER2B              5.110      0.089     57.659      0.000
    VIS2B              0.264      0.005     53.763      0.000

 Variances
    SPATIAL            1.000      0.000    999.000    999.000
    VERBAL             1.000      0.000    999.000    999.000

 Residual Variances
    VERRM              2.736      0.164     16.699      0.000
    VISRM              2.321      0.151     15.348      0.000
    VERCS              8.898      0.519     17.146      0.000
    VISCS              0.001      0.000     16.055      0.000
    VERSSF         27495.041   2017.242     13.630      0.000
    VISSSF           401.743     32.008     12.551      0.000
    VERSSB             1.053      0.112      9.413      0.000
    VISSSB             1.103      0.082     13.521      0.000
    VER2B              3.748      0.270     13.872      0.000
    VIS2B              0.010      0.001     15.043      0.000


STANDARDIZED MODEL RESULTS


STDYX Standardization

                                                    Two-Tailed
                    Estimate       S.E.  Est./S.E.    P-Value

 SPATIAL  BY
    VISSSF             0.685      0.030     22.626      0.000
    VISSSB             0.698      0.028     25.186      0.000
    VISCS              0.651      0.027     24.442      0.000
    VISRM              0.640      0.029     21.836      0.000
    VIS2B              0.581      0.035     16.725      0.000

 VERBAL   BY
    VER2B              0.522      0.049     10.705      0.000
    VERRM              0.563      0.033     16.871      0.000
    VERCS              0.613      0.028     21.619      0.000
    VERSSB             0.724      0.036     20.237      0.000
    VERSSF             0.619      0.038     16.354      0.000

 SPATIAL  WITH
    VERBAL             0.795      0.043     18.682      0.000

 Means
    SPATIAL            0.000      0.000    999.000    999.000
    VERBAL             0.000      0.000    999.000    999.000

 Intercepts
    VERRM              1.979      0.058     34.153      0.000
    VISRM              1.831      0.055     33.239      0.000
    VERCS              1.422      0.044     32.076      0.000
    VISCS              1.606      0.049     32.722      0.000
    VERSSF             2.504      0.070     35.677      0.000
    VISSSF             2.531      0.075     33.969      0.000
    VERSSB             2.826      0.079     35.579      0.000
    VISSSB             2.058      0.064     32.239      0.000
    VER2B              2.251      0.062     36.443      0.000
    VIS2B              2.099      0.057     36.728      0.000

 Variances
    SPATIAL            1.000      0.000    999.000    999.000
    VERBAL             1.000      0.000    999.000    999.000

 Residual Variances
    VERRM              0.683      0.038     18.146      0.000
    VISRM              0.590      0.038     15.729      0.000
    VERCS              0.625      0.035     18.002      0.000
    VISCS              0.576      0.035     16.600      0.000
    VERSSF             0.617      0.047     13.150      0.000
    VISSSF             0.530      0.042     12.769      0.000
    VERSSB             0.476      0.052      9.189      0.000
    VISSSB             0.513      0.039     13.240      0.000
    VER2B              0.727      0.051     14.281      0.000
    VIS2B              0.662      0.040     16.371      0.000


R-SQUARE

    Observed                                        Two-Tailed
    Variable        Estimate       S.E.  Est./S.E.    P-Value

    VERRM              0.317      0.038      8.436      0.000
    VISRM              0.410      0.038     10.918      0.000
    VERCS              0.375      0.035     10.809      0.000
    VISCS              0.424      0.035     12.221      0.000
    VERSSF             0.383      0.047      8.177      0.000
    VISSSF             0.470      0.042     11.313      0.000
    VERSSB             0.524      0.052     10.118      0.000
    VISSSB             0.487      0.039     12.593      0.000
    VER2B              0.273      0.051      5.352      0.000
    VIS2B              0.338      0.040      8.362      0.000


QUALITY OF NUMERICAL RESULTS

     Condition Number for the Information Matrix              0.992E-07
       (ratio of smallest to largest eigenvalue)


RESIDUAL OUTPUT


     ESTIMATED MODEL AND RESIDUALS (OBSERVED - ESTIMATED)


           Model Estimated Means/Intercepts/Thresholds
              VERRM         VISRM         VERCS         VISCS         VERSSF
              ________      ________      ________      ________      ________
      1         3.962         3.631         5.365         0.061       528.779


           Model Estimated Means/Intercepts/Thresholds
              VISSSF        VERSSB        VISSSB        VER2B         VIS2B
              ________      ________      ________      ________      ________
      1        69.664         4.204         3.019         5.110         0.264


           Residuals for Means/Intercepts/Thresholds
              VERRM         VISRM         VERCS         VISCS         VERSSF
              ________      ________      ________      ________      ________
      1         0.000         0.000         0.000         0.000         0.000


           Residuals for Means/Intercepts/Thresholds
              VISSSF        VERSSB        VISSSB        VER2B         VIS2B
              ________      ________      ________      ________      ________
      1         0.000         0.000         0.000         0.000         0.000


           Standardized Residuals (z-scores) for Means/Intercepts/Thresholds
              VERRM         VISRM         VERCS         VISCS         VERSSF
              ________      ________      ________      ________      ________
      1         0.000         0.000         0.000         0.000         0.000


           Standardized Residuals (z-scores) for Means/Intercepts/Thresholds
              VISSSF        VERSSB        VISSSB        VER2B         VIS2B
              ________      ________      ________      ________      ________
      1         0.000         0.000         0.000         0.000         0.000


           Normalized Residuals for Means/Intercepts/Thresholds
              VERRM         VISRM         VERCS         VISCS         VERSSF
              ________      ________      ________      ________      ________
      1         0.000         0.000         0.000         0.000         0.000


           Normalized Residuals for Means/Intercepts/Thresholds
              VISSSF        VERSSB        VISSSB        VER2B         VIS2B
              ________      ________      ________      ________      ________
      1         0.000         0.000         0.000         0.000         0.000


           Model Estimated Covariances/Correlations/Residual Correlations
              VERRM         VISRM         VERCS         VISCS         VERSSF
              ________      ________      ________      ________      ________
 VERRM          4.007
 VISRM          1.139         3.932
 VERCS          2.607         2.334        14.240
 VISCS          0.022         0.031         0.045         0.001
 VERSSF       147.458       132.010       302.235         2.557     44592.170
 VISSSF        16.923        23.946        34.686         0.464      1962.142
 VERSSB         1.214         1.087         2.489         0.021       140.816
 VISSSB         0.919         1.300         1.883         0.025       106.546
 VER2B          1.337         1.197         2.740         0.023       154.973
 VIS2B          0.066         0.093         0.135         0.002         7.615


           Model Estimated Covariances/Correlations/Residual Correlations
              VISSSF        VERSSB        VISSSB        VER2B         VIS2B
              ________      ________      ________      ________      ________
 VISSSF       757.673
 VERSSB        16.161         2.213
 VISSSB        19.327         0.878         2.153
 VER2B         17.785         1.276         0.966         5.153
 VIS2B          1.381         0.063         0.075         0.069         0.016


           Residuals for Covariances/Correlations/Residual Correlations
              VERRM         VISRM         VERCS         VISCS         VERSSF
              ________      ________      ________      ________      ________
 VERRM          0.000
 VISRM          0.165         0.000
 VERCS         -0.304        -0.078         0.000
 VISCS          0.001         0.001         0.003         0.000
 VERSSF         0.291       -39.079        26.361        -0.173         0.000
 VISSSF        -1.727        -0.892        -5.267         0.012       -90.832
 VERSSB         0.122        -0.111         0.003         0.001        30.803
 VISSSB        -0.067        -0.018         0.025        -0.003       -23.954
 VER2B         -0.140         0.577        -0.086         0.008       -53.951
 VIS2B          0.001         0.007         0.038         0.000        -1.606


           Residuals for Covariances/Correlations/Residual Correlations
              VISSSF        VERSSB        VISSSB        VER2B         VIS2B
              ________      ________      ________      ________      ________
 VISSSF         0.000
 VERSSB        -2.952         0.000
 VISSSB         3.393        -0.087         0.000
 VER2B          5.422        -0.297         0.492         0.000
 VIS2B         -0.232        -0.008        -0.004         0.093         0.000


           Standardized Residuals (z-scores) for Covariances/Correlations/Residual Corr
              VERRM         VISRM         VERCS         VISCS         VERSSF
              ________      ________      ________      ________      ________
 VERRM          0.000
 VISRM          1.510         0.000
 VERCS         -1.717        -0.456         0.000
 VISCS          0.705         0.848         0.923         0.000
 VERSSF         0.055        -3.595         3.406        -0.845         0.001
 VISSSF        -1.160        -0.846        -2.166         0.677        -0.603
 VERSSB       999.000        -1.599         0.094         0.676       999.000
 VISSSB        -0.967        -0.336         0.220        -2.913        -2.790
 VER2B         -1.550       999.000        -1.200       999.000        -4.433
 VIS2B          0.198         1.862         5.454         0.683        -2.189


           Standardized Residuals (z-scores) for Covariances/Correlations/Residual Corr
              VISSSF        VERSSB        VISSSB        VER2B         VIS2B
              ________      ________      ________      ________      ________
 VISSSF         0.000
 VERSSB        -2.840         0.000
 VISSSB       999.000        -1.616         0.000
 VER2B        999.000        -4.614       999.000         0.000
 VIS2B         -2.761        -2.078        -1.085       999.000         0.000


           Normalized Residuals for Covariances/Correlations/Residual Correlations
              VERRM         VISRM         VERCS         VISCS         VERSSF
              ________      ________      ________      ________      ________
 VERRM          0.000
 VISRM          0.955         0.000
 VERCS         -1.037        -0.267         0.000
 VISCS          0.405         0.404         0.476         0.000
 VERSSF         0.017        -2.395         0.873        -0.548         0.000
 VISSSF        -0.731        -0.383        -1.288         0.292        -0.364
 VERSSB         0.926        -0.882         0.012         0.347         2.233
 VISSSB        -0.542        -0.144         0.114        -1.477        -1.764
 VER2B         -0.749         3.302        -0.261         2.413        -2.747
 VIS2B          0.117         0.712         2.111         0.331        -1.495


           Normalized Residuals for Covariances/Correlations/Residual Correlations
              VISSSF        VERSSB        VISSSB        VER2B         VIS2B
              ________      ________      ________      ________      ________
 VISSSF         0.000
 VERSSB        -1.642         0.000
 VISSSB         1.933        -0.852         0.000
 VER2B          2.108        -2.076         3.682         0.000
 VIS2B         -1.632        -1.037        -0.509         8.548         0.000


MODEL MODIFICATION INDICES

NOTE:  Modification indices for direct effects of observed dependent variables
regressed on covariates may not be included.  To include these, request
MODINDICES (ALL).

Minimum M.I. value for printing the modification index    10.000

                                   M.I.     E.P.C.  Std E.P.C.  StdYX E.P.C.

BY Statements

SPATIAL  BY VERSSF                20.459   -89.147    -89.147       -0.422
SPATIAL  BY VERSSB                17.664    -0.610     -0.610       -0.410
SPATIAL  BY VER2B                113.804     2.260      2.260        0.995

WITH Statements

VERSSB   WITH VERSSF              42.633    62.788     62.788        0.369
VISSSB   WITH VISCS               13.352    -0.006     -0.006       -0.192
VISSSB   WITH VISSSF              31.825     6.514      6.514        0.309
VER2B    WITH VERSSF              24.885   -74.467    -74.467       -0.232
VER2B    WITH VERSSB              24.361    -0.507     -0.507       -0.255
VIS2B    WITH VISSSF              12.511    -0.356     -0.356       -0.173
VIS2B    WITH VER2B               86.991     0.080      0.080        0.405


DIAGRAM INFORMATION

  Use View Diagram under the Diagram menu in the Mplus Editor to view the diagram.
  If running Mplus from the Mplus Diagrammer, the diagram opens automatically.

  Diagram output
    z:\otto cfa\nya analyser mars 2017\model6.dgm

     Beginning Time:  14:00:29
        Ending Time:  14:00:29
       Elapsed Time:  00:00:00


MUTHEN & MUTHEN
3463 Stoner Ave.
Los Angeles, CA  90066

Tel: (310) 391-9971
Fax: (310) 391-8971
Web: www.StatModel.com
Support: Support@StatModel.com

Copyright (c) 1998-2015 Muthen & Muthen
