# Supplementary material for: A Latent Factor Analysis of Working Memory Measures Using Large-Scale Data
Source: Front Psychol. 2017 Jun 28;8:1062. doi: 10.3389/fpsyg.2017.01062 (PMC5487690; doi:10.3389/fpsyg.2017.01062)
Supplement: Supplementary file 1 [file Presentation_1.ZIP › model7.txt]

Mplus VERSION 7.4
MUTHEN & MUTHEN
05/04/2017   2:00 PM

INPUT INSTRUCTIONS

  Title:
      Soile;

  Data:
      File is soiledata_n656.dat;

  Variable:
      Names are VerRM_o VisRM_o VerCS_o VisCS_o VerSSF_o VisSSF_o
      VerSSB_o VisSSB_o Ver2B_o Vis2B_o;

      Usevariables are VerRM VisRM VerCS VisCS VerSSF VisSSF VerSSB
      VisSSB Ver2B Vis2B;

  Analysis:
      Estimator is MLR;
      Model is nocovariances;

  Define:
      VerRM = (VerRM_o/100);
      VisRM = (VisRM_o/10);
      VerCS = (VerCS_o/1000);
      VisCS = (VisCS_o/100);
      VerSSF = (VerSSF_o);
      VisSSF = (VisSSF_o);
      VerSSB = (VerSSB_o/10);
      VisSSB = (VisSSB_o/100);
      Ver2B = (Ver2b_o);
      Vis2B = (Vis2b_o/10);

  Model:
      Spatial BY VisSSF* VisSSB VisCS VisRM Vis2B;
      Verbal BY Ver2B* VerRM VerCS VerSSB VerSSF;
      WMG BY VisSSF* VisSSB VisCS VisRM Vis2B
              Ver2B VerRM VerCS VerSSB VerSSF;

        [Spatial@0 Verbal@0 WMG@0];
        Spatial@1 Verbal@1 WMG@1;

  Output:
      samp stdyx mod res;


INPUT READING TERMINATED NORMALLY


Soile;

SUMMARY OF ANALYSIS

Number of groups                                                 1
Number of observations                                         656

Number of dependent variables                                   10
Number of independent variables                                  0
Number of continuous latent variables                            3

Observed dependent variables

  Continuous
   VERRM       VISRM       VERCS       VISCS       VERSSF      VISSSF
   VERSSB      VISSSB      VER2B       VIS2B

Continuous latent variables
   SPATIAL     VERBAL      WMG


Estimator                                                      MLR
Information matrix                                        OBSERVED
Maximum number of iterations                                  1000
Convergence criterion                                    0.500D-04
Maximum number of steepest descent iterations                   20

Input data file(s)
  soiledata_n656.dat

Input data format  FREE


SAMPLE STATISTICS


     SAMPLE STATISTICS


           Means
              VERRM         VISRM         VERCS         VISCS         VERSSF
              ________      ________      ________      ________      ________
      1         3.962         3.631         5.365         0.061       528.779


           Means
              VISSSF        VERSSB        VISSSB        VER2B         VIS2B
              ________      ________      ________      ________      ________
      1        69.664         4.204         3.019         5.110         0.264


           Covariances
              VERRM         VISRM         VERCS         VISCS         VERSSF
              ________      ________      ________      ________      ________
 VERRM          4.007
 VISRM          1.303         3.932
 VERCS          2.303         2.256        14.240
 VISCS          0.023         0.032         0.048         0.001
 VERSSF       147.749        92.931       328.596         2.384     44592.170
 VISSSF        15.196        23.054        29.419         0.476      1871.309
 VERSSB         1.336         0.977         2.492         0.022       171.619
 VISSSB         0.852         1.283         1.908         0.022        82.592
 VER2B          1.197         1.774         2.653         0.031       101.022
 VIS2B          0.067         0.100         0.172         0.002         6.009


           Covariances
              VISSSF        VERSSB        VISSSB        VER2B         VIS2B
              ________      ________      ________      ________      ________
 VISSSF       757.673
 VERSSB        13.208         2.213
 VISSSB        22.720         0.791         2.153
 VER2B         23.207         0.979         1.458         5.153
 VIS2B          1.149         0.055         0.071         0.162         0.016


           Correlations
              VERRM         VISRM         VERCS         VISCS         VERSSF
              ________      ________      ________      ________      ________
 VERRM          1.000
 VISRM          0.328         1.000
 VERCS          0.305         0.301         1.000
 VISCS          0.308         0.433         0.335         1.000
 VERSSF         0.350         0.222         0.412         0.299         1.000
 VISSSF         0.276         0.422         0.283         0.458         0.322
 VERSSB         0.449         0.331         0.444         0.389         0.546
 VISSSB         0.290         0.441         0.345         0.396         0.267
 VER2B          0.263         0.394         0.310         0.365         0.211
 VIS2B          0.265         0.400         0.363         0.392         0.226


           Correlations
              VISSSF        VERSSB        VISSSB        VER2B         VIS2B
              ________      ________      ________      ________      ________
 VISSSF         1.000
 VERSSB         0.323         1.000
 VISSSB         0.563         0.362         1.000
 VER2B          0.371         0.290         0.438         1.000
 VIS2B          0.332         0.293         0.385         0.568         1.000


UNIVARIATE SAMPLE STATISTICS


     UNIVARIATE HIGHER-ORDER MOMENT DESCRIPTIVE STATISTICS

         Variable/         Mean/     Skewness/   Minimum/ % with                Percentiles
        Sample Size      Variance    Kurtosis    Maximum  Min/Max      20%/60%    40%/80%    Median

     VERRM                 3.962      -0.005       0.000    0.46%       2.311      3.306      4.078
             656.000       4.007      -0.782       7.492    7.62%       4.497      5.891
     VISRM                 3.631       0.019       0.000    0.30%       1.723      3.094      3.700
             656.000       3.932      -0.777       7.894    1.52%       4.335      5.339
     VERCS                 5.365       0.001       0.000    2.29%       1.146      3.862      5.320
             656.000      14.240      -1.427      10.538   19.21%       7.118      9.295
     VISCS                 0.061       0.033       0.000   10.82%       0.023      0.047      0.062
             656.000       0.001      -1.018       0.125    4.73%       0.072      0.098
     VERSSF              528.779       0.010       0.000    0.15%     337.500    449.500    511.500
             656.000   44592.170      -0.560     924.000    4.73%     577.500    721.500
     VISSSF               69.664       0.045       0.000    0.15%      46.635     60.404     67.651
             656.000     757.673      -0.280     133.075    1.37%      75.125     90.714
     VERSSB                4.204       0.004       0.000    0.30%       2.951      3.693      4.074
             656.000       2.213      -0.422       7.308    1.52%       4.460      5.451
     VISSSB                3.019      -0.021       0.000    0.46%       1.707      2.754      2.952
             656.000       2.153      -0.461       6.384    1.68%       3.366      4.271
     VER2B                 5.110      -0.004      -0.001    0.15%       3.042      4.543      5.142
             656.000       5.153      -0.821       9.993    0.76%       5.795      7.278
     VIS2B                 0.264       0.009       0.000    0.30%       0.146      0.216      0.257
             656.000       0.016      -0.946       0.511    1.52%       0.303      0.389


THE MODEL ESTIMATION TERMINATED NORMALLY


MODEL FIT INFORMATION

Number of Free Parameters                       40

Loglikelihood

          H0 Value                      -13324.778
          H0 Scaling Correction Factor      0.9805
            for MLR
          H1 Value                      -13289.207
          H1 Scaling Correction Factor      0.9968
            for MLR

Information Criteria

          Akaike (AIC)                   26729.556
          Bayesian (BIC)                 26909.002
          Sample-Size Adjusted BIC       26782.002
            (n* = (n + 2) / 24)

Chi-Square Test of Model Fit

          Value                             69.546*
          Degrees of Freedom                    25
          P-Value                           0.0000
          Scaling Correction Factor         1.0229
            for MLR

*   The chi-square value for MLM, MLMV, MLR, ULSMV, WLSM and WLSMV cannot be used
    for chi-square difference testing in the regular way.  MLM, MLR and WLSM
    chi-square difference testing is described on the Mplus website.  MLMV, WLSMV,
    and ULSMV difference testing is done using the DIFFTEST option.

RMSEA (Root Mean Square Error Of Approximation)

          Estimate                           0.052
          90 Percent C.I.                    0.038  0.067
          Probability RMSEA <= .05           0.382

CFI/TLI

          CFI                                0.976
          TLI                                0.957

Chi-Square Test of Model Fit for the Baseline Model

          Value                           1894.469
          Degrees of Freedom                    45
          P-Value                           0.0000

SRMR (Standardized Root Mean Square Residual)

          Value                              0.030


MODEL RESULTS

                                                    Two-Tailed
                    Estimate       S.E.  Est./S.E.    P-Value

 SPATIAL  BY
    VISSSF            16.193      2.804      5.775      0.000
    VISSSB             0.521      0.086      6.069      0.000
    VISCS              0.007      0.002      3.544      0.000
    VISRM              0.333      0.131      2.550      0.011
    VIS2B             -0.017      0.011     -1.601      0.109

 VERBAL   BY
    VER2B             -0.318      0.119     -2.667      0.008
    VERRM              0.666      0.101      6.559      0.000
    VERCS              1.197      0.178      6.723      0.000
    VERSSB             0.891      0.076     11.790      0.000
    VERSSF           119.859     10.866     11.031      0.000

 WMG      BY
    VISSSF            15.534      1.326     11.712      0.000
    VISSSB             0.909      0.059     15.481      0.000
    VISCS              0.022      0.001     16.301      0.000
    VISRM              1.186      0.075     15.743      0.000
    VIS2B              0.090      0.005     19.039      0.000
    VER2B              1.621      0.085     19.091      0.000
    VERRM              0.888      0.088     10.117      0.000
    VERCS              1.933      0.140     13.812      0.000
    VERSSB             0.771      0.073     10.557      0.000
    VERSSF            84.986      9.499      8.946      0.000

 Means
    SPATIAL            0.000      0.000    999.000    999.000
    VERBAL             0.000      0.000    999.000    999.000
    WMG                0.000      0.000    999.000    999.000

 Intercepts
    VERRM              3.962      0.078     50.696      0.000
    VISRM              3.631      0.077     46.895      0.000
    VERCS              5.365      0.147     36.410      0.000
    VISCS              0.061      0.001     41.140      0.000
    VERSSF           528.779      8.245     64.135      0.000
    VISSSF            69.664      1.075     64.822      0.000
    VERSSB             4.204      0.058     72.374      0.000
    VISSSB             3.019      0.057     52.707      0.000
    VER2B              5.110      0.089     57.659      0.000
    VIS2B              0.264      0.005     53.763      0.000

 Variances
    SPATIAL            1.000      0.000    999.000    999.000
    VERBAL             1.000      0.000    999.000    999.000
    WMG                1.000      0.000    999.000    999.000

 Residual Variances
    VERRM              2.775      0.164     16.880      0.000
    VISRM              2.415      0.146     16.553      0.000
    VERCS              9.070      0.505     17.978      0.000
    VISCS              0.001      0.000     17.382      0.000
    VERSSF         23003.480   2263.784     10.162      0.000
    VISSSF           254.151     75.738      3.356      0.001
    VERSSB             0.825      0.110      7.462      0.000
    VISSSB             1.055      0.100     10.593      0.000
    VER2B              2.423      0.250      9.697      0.000
    VIS2B              0.007      0.001      7.783      0.000


STANDARDIZED MODEL RESULTS


STDYX Standardization

                                                    Two-Tailed
                    Estimate       S.E.  Est./S.E.    P-Value

 SPATIAL  BY
    VISSSF             0.588      0.100      5.860      0.000
    VISSSB             0.355      0.058      6.136      0.000
    VISCS              0.197      0.055      3.559      0.000
    VISRM              0.168      0.066      2.550      0.011
    VIS2B             -0.135      0.084     -1.604      0.109

 VERBAL   BY
    VER2B             -0.140      0.052     -2.676      0.007
    VERRM              0.333      0.050      6.688      0.000
    VERCS              0.317      0.047      6.738      0.000
    VERSSB             0.599      0.049     12.205      0.000
    VERSSF             0.568      0.049     11.556      0.000

 WMG      BY
    VISSSF             0.564      0.043     13.268      0.000
    VISSSB             0.620      0.033     19.037      0.000
    VISCS              0.591      0.032     18.536      0.000
    VISRM              0.598      0.032     18.772      0.000
    VIS2B              0.716      0.032     22.499      0.000
    VER2B              0.714      0.030     23.491      0.000
    VERRM              0.444      0.041     10.867      0.000
    VERCS              0.512      0.035     14.653      0.000
    VERSSB             0.518      0.044     11.843      0.000
    VERSSF             0.402      0.041      9.728      0.000

 Means
    SPATIAL            0.000      0.000    999.000    999.000
    VERBAL             0.000      0.000    999.000    999.000
    WMG                0.000      0.000    999.000    999.000

 Intercepts
    VERRM              1.979      0.058     34.153      0.000
    VISRM              1.831      0.055     33.239      0.000
    VERCS              1.422      0.044     32.076      0.000
    VISCS              1.606      0.049     32.722      0.000
    VERSSF             2.504      0.070     35.677      0.000
    VISSSF             2.531      0.075     33.969      0.000
    VERSSB             2.826      0.079     35.579      0.000
    VISSSB             2.058      0.064     32.239      0.000
    VER2B              2.251      0.062     36.443      0.000
    VIS2B              2.099      0.057     36.728      0.000

 Variances
    SPATIAL            1.000      0.000    999.000    999.000
    VERBAL             1.000      0.000    999.000    999.000
    WMG                1.000      0.000    999.000    999.000

 Residual Variances
    VERRM              0.693      0.037     18.638      0.000
    VISRM              0.614      0.036     17.120      0.000
    VERCS              0.637      0.033     19.075      0.000
    VISCS              0.612      0.033     18.284      0.000
    VERSSF             0.516      0.051     10.167      0.000
    VISSSF             0.335      0.101      3.321      0.001
    VERSSB             0.373      0.051      7.318      0.000
    VISSSB             0.490      0.047     10.447      0.000
    VER2B              0.470      0.049      9.523      0.000
    VIS2B              0.469      0.061      7.729      0.000


R-SQUARE

    Observed                                        Two-Tailed
    Variable        Estimate       S.E.  Est./S.E.    P-Value

    VERRM              0.307      0.037      8.275      0.000
    VISRM              0.386      0.036     10.752      0.000
    VERCS              0.363      0.033     10.874      0.000
    VISCS              0.388      0.033     11.595      0.000
    VERSSF             0.484      0.051      9.542      0.000
    VISSSF             0.665      0.101      6.580      0.000
    VERSSB             0.627      0.051     12.322      0.000
    VISSSB             0.510      0.047     10.880      0.000
    VER2B              0.530      0.049     10.724      0.000
    VIS2B              0.531      0.061      8.766      0.000


QUALITY OF NUMERICAL RESULTS

     Condition Number for the Information Matrix              0.712E-08
       (ratio of smallest to largest eigenvalue)


RESIDUAL OUTPUT


     ESTIMATED MODEL AND RESIDUALS (OBSERVED - ESTIMATED)


           Model Estimated Means/Intercepts/Thresholds
              VERRM         VISRM         VERCS         VISCS         VERSSF
              ________      ________      ________      ________      ________
      1         3.962         3.631         5.365         0.061       528.779


           Model Estimated Means/Intercepts/Thresholds
              VISSSF        VERSSB        VISSSB        VER2B         VIS2B
              ________      ________      ________      ________      ________
      1        69.664         4.204         3.019         5.110         0.264


           Residuals for Means/Intercepts/Thresholds
              VERRM         VISRM         VERCS         VISCS         VERSSF
              ________      ________      ________      ________      ________
      1         0.000         0.000         0.000         0.000         0.000


           Residuals for Means/Intercepts/Thresholds
              VISSSF        VERSSB        VISSSB        VER2B         VIS2B
              ________      ________      ________      ________      ________
      1         0.000         0.000         0.000         0.000         0.000


           Standardized Residuals (z-scores) for Means/Intercepts/Thresholds
              VERRM         VISRM         VERCS         VISCS         VERSSF
              ________      ________      ________      ________      ________
      1         0.000         0.000         0.000         0.000         0.000


           Standardized Residuals (z-scores) for Means/Intercepts/Thresholds
              VISSSF        VERSSB        VISSSB        VER2B         VIS2B
              ________      ________      ________      ________      ________
      1         0.000         0.000         0.000         0.000         0.000


           Normalized Residuals for Means/Intercepts/Thresholds
              VERRM         VISRM         VERCS         VISCS         VERSSF
              ________      ________      ________      ________      ________
      1         0.000         0.000         0.000         0.000         0.000


           Normalized Residuals for Means/Intercepts/Thresholds
              VISSSF        VERSSB        VISSSB        VER2B         VIS2B
              ________      ________      ________      ________      ________
      1         0.000         0.000         0.000         0.000         0.000


           Model Estimated Covariances/Correlations/Residual Correlations
              VERRM         VISRM         VERCS         VISCS         VERSSF
              ________      ________      ________      ________      ________
 VERRM          4.007
 VISRM          1.053         3.932
 VERCS          2.514         2.292        14.240
 VISCS          0.020         0.029         0.043         0.001
 VERSSF       155.283       100.767       307.795         1.897     44592.171
 VISSSF        13.799        23.813        30.029         0.467      1320.165
 VERSSB         1.278         0.914         2.557         0.017       172.321
 VISSSB         0.808         1.252         1.758         0.024        77.287
 VER2B          1.228         1.922         2.753         0.036        99.650
 VIS2B          0.080         0.101         0.174         0.002         7.667


           Model Estimated Covariances/Correlations/Residual Correlations
              VISSSF        VERSSB        VISSSB        VER2B         VIS2B
              ________      ________      ________      ________      ________
 VISSSF       757.673
 VERSSB        11.980         2.213
 VISSSB        22.560         0.701         2.153
 VER2B         25.183         0.967         1.474         5.153
 VIS2B          1.127         0.070         0.073         0.146         0.016


           Residuals for Covariances/Correlations/Residual Correlations
              VERRM         VISRM         VERCS         VISCS         VERSSF
              ________      ________      ________      ________      ________
 VERRM          0.000
 VISRM          0.250         0.000
 VERCS         -0.211        -0.036         0.000
 VISCS          0.003         0.003         0.005         0.000
 VERSSF        -7.533        -7.836        20.801         0.487        -0.001
 VISSSF         1.397        -0.759        -0.611         0.009       551.144
 VERSSB         0.058         0.062        -0.066         0.005        -0.702
 VISSSB         0.044         0.031         0.150        -0.002         5.305
 VER2B         -0.032        -0.148        -0.100        -0.005         1.372
 VIS2B         -0.013        -0.002        -0.002         0.000        -1.658


           Residuals for Covariances/Correlations/Residual Correlations
              VISSSF        VERSSB        VISSSB        VER2B         VIS2B
              ________      ________      ________      ________      ________
 VISSSF         0.000
 VERSSB         1.229         0.000
 VISSSB         0.160         0.090         0.000
 VER2B         -1.976         0.013        -0.016         0.000
 VIS2B          0.022        -0.015        -0.002         0.016         0.000


           Standardized Residuals (z-scores) for Covariances/Correlations/Residual Corr
              VERRM         VISRM         VERCS         VISCS         VERSSF
              ________      ________      ________      ________      ________
 VERRM          0.000
 VISRM          2.549         0.000
 VERCS         -1.177        -0.211         0.000
 VISCS          2.166         2.314         1.619         0.000
 VERSSF        -1.046        -0.826         3.997         2.790        -0.002
 VISSSF         0.976        -2.381        -0.283       999.000         3.909
 VERSSB       999.000         1.232        -0.924         6.724        -0.322
 VISSSB         0.654         1.764         1.320        -2.292         0.679
 VER2B         -0.450        -1.747        -0.774        -2.656         0.272
 VIS2B         -2.434        -0.461        -0.226        -0.293        -2.840


           Standardized Residuals (z-scores) for Covariances/Correlations/Residual Corr
              VISSSF        VERSSB        VISSSB        VER2B         VIS2B
              ________      ________      ________      ________      ________
 VISSSF         0.002
 VERSSB         1.360         0.000
 VISSSB       999.000         2.119         0.000
 VER2B         -2.014         0.484        -0.345         0.000
 VIS2B          1.233        -4.137        -1.388       999.000         0.000


           Normalized Residuals for Covariances/Correlations/Residual Correlations
              VERRM         VISRM         VERCS         VISCS         VERSSF
              ________      ________      ________      ________      ________
 VERRM          0.000
 VISRM          1.449         0.000
 VERCS         -0.721        -0.124         0.000
 VISCS          1.146         1.169         0.856         0.000
 VERSSF        -0.439        -0.480         0.689         1.545         0.000
 VISSSF         0.591        -0.326        -0.149         0.218         2.210
 VERSSB         0.443         0.495        -0.302         2.021        -0.051
 VISSSB         0.354         0.253         0.686        -1.014         0.391
 VER2B         -0.170        -0.847        -0.301        -1.439         0.070
 VIS2B         -1.326        -0.163        -0.118        -0.129        -1.543


           Normalized Residuals for Covariances/Correlations/Residual Correlations
              VISSSF        VERSSB        VISSSB        VER2B         VIS2B
              ________      ________      ________      ________      ________
 VISSSF         0.000
 VERSSB         0.683         0.000
 VISSSB         0.091         0.883         0.000
 VER2B         -0.768         0.088        -0.120         0.000
 VIS2B          0.158        -1.937        -0.270         1.471         0.000


MODEL MODIFICATION INDICES

NOTE:  Modification indices for direct effects of observed dependent variables
regressed on covariates may not be included.  To include these, request
MODINDICES (ALL).

Minimum M.I. value for printing the modification index    10.000

                                   M.I.     E.P.C.  Std E.P.C.  StdYX E.P.C.

BY Statements

VERBAL   BY VISCS                 10.970     0.006      0.006        0.146
VERBAL   BY VIS2B                 25.340    -0.033     -0.033       -0.260

ON/BY Statements

SPATIAL  ON VERBAL   /
VERBAL   BY SPATIAL               15.501     0.320      0.320        0.320
VERBAL   ON SPATIAL  /
SPATIAL  BY VERBAL                15.501     0.320      0.320        0.320

WITH Statements

VIS2B    WITH VER2B               25.771     0.062      0.062        0.465
VERBAL   WITH SPATIAL             15.501     0.320      0.320        0.320


DIAGRAM INFORMATION

  Use View Diagram under the Diagram menu in the Mplus Editor to view the diagram.
  If running Mplus from the Mplus Diagrammer, the diagram opens automatically.

  Diagram output
    z:\otto cfa\nya analyser mars 2017\model7.dgm

     Beginning Time:  14:00:49
        Ending Time:  14:00:50
       Elapsed Time:  00:00:01


MUTHEN & MUTHEN
3463 Stoner Ave.
Los Angeles, CA  90066

Tel: (310) 391-9971
Fax: (310) 391-8971
Web: www.StatModel.com
Support: Support@StatModel.com

Copyright (c) 1998-2015 Muthen & Muthen
