# Supplementary material for: A Latent Factor Analysis of Working Memory Measures Using Large-Scale Data
Source: Front Psychol. 2017 Jun 28;8:1062. doi: 10.3389/fpsyg.2017.01062 (PMC5487690; doi:10.3389/fpsyg.2017.01062)
Supplement: Supplementary file 1 [file Presentation_1.ZIP › model9.txt]

Mplus VERSION 7.4
MUTHEN & MUTHEN
05/04/2017   2:00 PM

INPUT INSTRUCTIONS

  Title:
      Soile;

  Data:
      File is soiledata_n656.dat;

  Variable:
      Names are VerRM_o VisRM_o VerCS_o VisCS_o VerSSF_o VisSSF_o
      VerSSB_o VisSSB_o Ver2B_o Vis2B_o;

      Usevariables are VerRM VisRM VerCS VisCS VerSSF VisSSF VerSSB
      VisSSB Ver2B Vis2B;

  Analysis:
      Estimator is MLR;
      Model is nocovariances;
      iteration is 5000; !necesary to increase number of iterations for convergence

  Define:
      VerRM = (VerRM_o/100);
      VisRM = (VisRM_o/10);
      VerCS = (VerCS_o/1000);
      VisCS = (VisCS_o/100);
      VerSSF = (VerSSF_o);
      VisSSF = (VisSSF_o);
      VerSSB = (VerSSB_o/10);
      VisSSB = (VisSSB_o/100);
      Ver2B = (Ver2b_o);
      Vis2B = (Vis2b_o/10);

  Model:
      Spatial BY VisSSF* VisSSB VisCS VisRM Vis2B;
      Verbal BY Ver2B* VerRM VerCS VerSSB VerSSF;

      [Spatial@0 Verbal@0];
      Spatial@1 Verbal@1;

      MAINT BY VisSSF* VisSSB VisCS VerCS VerSSB VerSSF;
      UPPD  BY Ver2B* VerRM VisRM Vis2B ;

      [MAINT@0 UPPD@0];
      MAINT@1 UPPD@1;


  Output:
      samp stdyx mod res;


INPUT READING TERMINATED NORMALLY


Soile;

SUMMARY OF ANALYSIS

Number of groups                                                 1
Number of observations                                         656

Number of dependent variables                                   10
Number of independent variables                                  0
Number of continuous latent variables                            4

Observed dependent variables

  Continuous
   VERRM       VISRM       VERCS       VISCS       VERSSF      VISSSF
   VERSSB      VISSSB      VER2B       VIS2B

Continuous latent variables
   SPATIAL     VERBAL      MAINT       UPPD


Estimator                                                      MLR
Information matrix                                        OBSERVED
Maximum number of iterations                                  5000
Convergence criterion                                    0.500D-04
Maximum number of steepest descent iterations                   20

Input data file(s)
  soiledata_n656.dat

Input data format  FREE


SAMPLE STATISTICS


     SAMPLE STATISTICS


           Means
              VERRM         VISRM         VERCS         VISCS         VERSSF
              ________      ________      ________      ________      ________
      1         3.962         3.631         5.365         0.061       528.779


           Means
              VISSSF        VERSSB        VISSSB        VER2B         VIS2B
              ________      ________      ________      ________      ________
      1        69.664         4.204         3.019         5.110         0.264


           Covariances
              VERRM         VISRM         VERCS         VISCS         VERSSF
              ________      ________      ________      ________      ________
 VERRM          4.007
 VISRM          1.303         3.932
 VERCS          2.303         2.256        14.240
 VISCS          0.023         0.032         0.048         0.001
 VERSSF       147.749        92.931       328.596         2.384     44592.170
 VISSSF        15.196        23.054        29.419         0.476      1871.309
 VERSSB         1.336         0.977         2.492         0.022       171.619
 VISSSB         0.852         1.283         1.908         0.022        82.592
 VER2B          1.197         1.774         2.653         0.031       101.022
 VIS2B          0.067         0.100         0.172         0.002         6.009


           Covariances
              VISSSF        VERSSB        VISSSB        VER2B         VIS2B
              ________      ________      ________      ________      ________
 VISSSF       757.673
 VERSSB        13.208         2.213
 VISSSB        22.720         0.791         2.153
 VER2B         23.207         0.979         1.458         5.153
 VIS2B          1.149         0.055         0.071         0.162         0.016


           Correlations
              VERRM         VISRM         VERCS         VISCS         VERSSF
              ________      ________      ________      ________      ________
 VERRM          1.000
 VISRM          0.328         1.000
 VERCS          0.305         0.301         1.000
 VISCS          0.308         0.433         0.335         1.000
 VERSSF         0.350         0.222         0.412         0.299         1.000
 VISSSF         0.276         0.422         0.283         0.458         0.322
 VERSSB         0.449         0.331         0.444         0.389         0.546
 VISSSB         0.290         0.441         0.345         0.396         0.267
 VER2B          0.263         0.394         0.310         0.365         0.211
 VIS2B          0.265         0.400         0.363         0.392         0.226


           Correlations
              VISSSF        VERSSB        VISSSB        VER2B         VIS2B
              ________      ________      ________      ________      ________
 VISSSF         1.000
 VERSSB         0.323         1.000
 VISSSB         0.563         0.362         1.000
 VER2B          0.371         0.290         0.438         1.000
 VIS2B          0.332         0.293         0.385         0.568         1.000


UNIVARIATE SAMPLE STATISTICS


     UNIVARIATE HIGHER-ORDER MOMENT DESCRIPTIVE STATISTICS

         Variable/         Mean/     Skewness/   Minimum/ % with                Percentiles
        Sample Size      Variance    Kurtosis    Maximum  Min/Max      20%/60%    40%/80%    Median

     VERRM                 3.962      -0.005       0.000    0.46%       2.311      3.306      4.078
             656.000       4.007      -0.782       7.492    7.62%       4.497      5.891
     VISRM                 3.631       0.019       0.000    0.30%       1.723      3.094      3.700
             656.000       3.932      -0.777       7.894    1.52%       4.335      5.339
     VERCS                 5.365       0.001       0.000    2.29%       1.146      3.862      5.320
             656.000      14.240      -1.427      10.538   19.21%       7.118      9.295
     VISCS                 0.061       0.033       0.000   10.82%       0.023      0.047      0.062
             656.000       0.001      -1.018       0.125    4.73%       0.072      0.098
     VERSSF              528.779       0.010       0.000    0.15%     337.500    449.500    511.500
             656.000   44592.170      -0.560     924.000    4.73%     577.500    721.500
     VISSSF               69.664       0.045       0.000    0.15%      46.635     60.404     67.651
             656.000     757.673      -0.280     133.075    1.37%      75.125     90.714
     VERSSB                4.204       0.004       0.000    0.30%       2.951      3.693      4.074
             656.000       2.213      -0.422       7.308    1.52%       4.460      5.451
     VISSSB                3.019      -0.021       0.000    0.46%       1.707      2.754      2.952
             656.000       2.153      -0.461       6.384    1.68%       3.366      4.271
     VER2B                 5.110      -0.004      -0.001    0.15%       3.042      4.543      5.142
             656.000       5.153      -0.821       9.993    0.76%       5.795      7.278
     VIS2B                 0.264       0.009       0.000    0.30%       0.146      0.216      0.257
             656.000       0.016      -0.946       0.511    1.52%       0.303      0.389


THE MODEL ESTIMATION TERMINATED NORMALLY


MODEL FIT INFORMATION

Number of Free Parameters                       40

Loglikelihood

          H0 Value                      -13485.649
          H0 Scaling Correction Factor      1.0097
            for MLR
          H1 Value                      -13289.207
          H1 Scaling Correction Factor      0.9968
            for MLR

Information Criteria

          Akaike (AIC)                   27051.297
          Bayesian (BIC)                 27230.744
          Sample-Size Adjusted BIC       27103.743
            (n* = (n + 2) / 24)

Chi-Square Test of Model Fit

          Value                            402.494*
          Degrees of Freedom                    25
          P-Value                           0.0000
          Scaling Correction Factor         0.9761
            for MLR

*   The chi-square value for MLM, MLMV, MLR, ULSMV, WLSM and WLSMV cannot be used
    for chi-square difference testing in the regular way.  MLM, MLR and WLSM
    chi-square difference testing is described on the Mplus website.  MLMV, WLSMV,
    and ULSMV difference testing is done using the DIFFTEST option.

RMSEA (Root Mean Square Error Of Approximation)

          Estimate                           0.152
          90 Percent C.I.                    0.139  0.165
          Probability RMSEA <= .05           0.000

CFI/TLI

          CFI                                0.796
          TLI                                0.633

Chi-Square Test of Model Fit for the Baseline Model

          Value                           1894.469
          Degrees of Freedom                    45
          P-Value                           0.0000

SRMR (Standardized Root Mean Square Residual)

          Value                              0.177


MODEL RESULTS

                                                    Two-Tailed
                    Estimate       S.E.  Est./S.E.    P-Value

 SPATIAL  BY
    VISSSF           -11.310      2.273     -4.975      0.000
    VISSSB            -0.596      0.104     -5.708      0.000
    VISCS             -0.017      0.002     -6.876      0.000
    VISRM             -1.365      0.208     -6.550      0.000
    VIS2B             -0.034      0.012     -2.901      0.004

 VERBAL   BY
    VER2B              0.153      0.166      0.921      0.357
    VERRM              0.997      0.118      8.448      0.000
    VERCS              1.607      0.273      5.885      0.000
    VERSSB             1.033      0.096     10.782      0.000
    VERSSF           118.976     12.106      9.828      0.000

 MAINT    BY
    VISSSF            16.238      2.467      6.582      0.000
    VISSSB             0.815      0.100      8.190      0.000
    VISCS              0.015      0.003      5.732      0.000
    VERCS              1.337      0.369      3.622      0.000
    VERSSB             0.522      0.143      3.656      0.000
    VERSSF            72.967     16.364      4.459      0.000

 UPPD     BY
    VER2B              2.060      0.357      5.776      0.000
    VERRM              0.388      0.178      2.181      0.029
    VISRM              0.469      0.174      2.697      0.007
    VIS2B              0.068      0.016      4.257      0.000

 Means
    SPATIAL            0.000      0.000    999.000    999.000
    VERBAL             0.000      0.000    999.000    999.000
    MAINT              0.000      0.000    999.000    999.000
    UPPD               0.000      0.000    999.000    999.000

 Intercepts
    VERRM              3.962      0.078     50.696      0.000
    VISRM              3.631      0.077     46.895      0.000
    VERCS              5.365      0.147     36.410      0.000
    VISCS              0.061      0.001     41.140      0.000
    VERSSF           528.779      8.245     64.135      0.000
    VISSSF            69.664      1.075     64.822      0.000
    VERSSB             4.204      0.058     72.374      0.000
    VISSSB             3.019      0.057     52.707      0.000
    VER2B              5.110      0.089     57.659      0.000
    VIS2B              0.264      0.005     53.763      0.000

 Variances
    SPATIAL            1.000      0.000    999.000    999.000
    VERBAL             1.000      0.000    999.000    999.000
    MAINT              1.000      0.000    999.000    999.000
    UPPD               1.000      0.000    999.000    999.000

 Residual Variances
    VERRM              2.767      0.198     13.996      0.000
    VISRM              1.567      0.461      3.398      0.001
    VERCS              9.515      0.557     17.083      0.000
    VISCS              0.001      0.000     14.504      0.000
    VERSSF         23680.773   1923.670     12.310      0.000
    VISSSF           329.913     42.279      7.803      0.000
    VERSSB             0.785      0.107      7.345      0.000
    VISSSB             1.038      0.094     11.014      0.000
    VER2B              0.809      1.514      0.534      0.593
    VIS2B              0.009      0.001      6.574      0.000


STANDARDIZED MODEL RESULTS


STDYX Standardization

                                                    Two-Tailed
                    Estimate       S.E.  Est./S.E.    P-Value

 SPATIAL  BY
    VISSSF            -0.421      0.085     -4.936      0.000
    VISSSB            -0.415      0.072     -5.789      0.000
    VISCS             -0.447      0.063     -7.060      0.000
    VISRM             -0.714      0.105     -6.824      0.000
    VIS2B             -0.281      0.100     -2.822      0.005

 VERBAL   BY
    VER2B              0.068      0.074      0.914      0.361
    VERRM              0.504      0.056      9.000      0.000
    VERCS              0.431      0.073      5.874      0.000
    VERSSB             0.709      0.062     11.460      0.000
    VERSSF             0.573      0.056     10.306      0.000

 MAINT    BY
    VISSSF             0.605      0.087      6.946      0.000
    VISSSB             0.568      0.067      8.506      0.000
    VISCS              0.406      0.071      5.715      0.000
    VERCS              0.359      0.098      3.648      0.000
    VERSSB             0.358      0.098      3.668      0.000
    VERSSF             0.351      0.078      4.526      0.000

 UPPD     BY
    VER2B              0.914      0.160      5.698      0.000
    VERRM              0.196      0.091      2.160      0.031
    VISRM              0.246      0.092      2.658      0.008
    VIS2B              0.557      0.126      4.431      0.000

 Means
    SPATIAL            0.000      0.000    999.000    999.000
    VERBAL             0.000      0.000    999.000    999.000
    MAINT              0.000      0.000    999.000    999.000
    UPPD               0.000      0.000    999.000    999.000

 Intercepts
    VERRM              2.004      0.058     34.466      0.000
    VISRM              1.900      0.057     33.266      0.000
    VERCS              1.440      0.045     32.251      0.000
    VISCS              1.635      0.050     32.830      0.000
    VERSSF             2.545      0.069     36.699      0.000
    VISSSF             2.594      0.076     34.158      0.000
    VERSSB             2.884      0.078     36.864      0.000
    VISSSB             2.105      0.063     33.228      0.000
    VER2B              2.268      0.065     34.783      0.000
    VIS2B              2.170      0.063     34.481      0.000

 Variances
    SPATIAL            1.000      0.000    999.000    999.000
    VERBAL             1.000      0.000    999.000    999.000
    MAINT              1.000      0.000    999.000    999.000
    UPPD               1.000      0.000    999.000    999.000

 Residual Variances
    VERRM              0.708      0.045     15.897      0.000
    VISRM              0.429      0.128      3.359      0.001
    VERCS              0.685      0.036     18.818      0.000
    VISCS              0.635      0.039     16.450      0.000
    VERSSF             0.549      0.044     12.485      0.000
    VISSSF             0.457      0.060      7.582      0.000
    VERSSB             0.369      0.050      7.362      0.000
    VISSSB             0.505      0.045     11.211      0.000
    VER2B              0.159      0.297      0.537      0.591
    VIS2B              0.610      0.096      6.329      0.000


R-SQUARE

    Observed                                        Two-Tailed
    Variable        Estimate       S.E.  Est./S.E.    P-Value

    VERRM              0.292      0.045      6.572      0.000
    VISRM              0.571      0.128      4.466      0.000
    VERCS              0.315      0.036      8.645      0.000
    VISCS              0.365      0.039      9.447      0.000
    VERSSF             0.451      0.044     10.270      0.000
    VISSSF             0.543      0.060      9.000      0.000
    VERSSB             0.631      0.050     12.563      0.000
    VISSSB             0.495      0.045     11.004      0.000
    VER2B              0.841      0.297      2.830      0.005
    VIS2B              0.390      0.096      4.039      0.000


QUALITY OF NUMERICAL RESULTS

     Condition Number for the Information Matrix              0.182E-08
       (ratio of smallest to largest eigenvalue)


RESIDUAL OUTPUT


     ESTIMATED MODEL AND RESIDUALS (OBSERVED - ESTIMATED)


           Model Estimated Means/Intercepts/Thresholds
              VERRM         VISRM         VERCS         VISCS         VERSSF
              ________      ________      ________      ________      ________
      1         3.962         3.631         5.365         0.061       528.779


           Model Estimated Means/Intercepts/Thresholds
              VISSSF        VERSSB        VISSSB        VER2B         VIS2B
              ________      ________      ________      ________      ________
      1        69.664         4.204         3.019         5.110         0.264


           Residuals for Means/Intercepts/Thresholds
              VERRM         VISRM         VERCS         VISCS         VERSSF
              ________      ________      ________      ________      ________
      1         0.000         0.000         0.000         0.000         0.000


           Residuals for Means/Intercepts/Thresholds
              VISSSF        VERSSB        VISSSB        VER2B         VIS2B
              ________      ________      ________      ________      ________
      1         0.000         0.000         0.000         0.000         0.000


           Standardized Residuals (z-scores) for Means/Intercepts/Thresholds
              VERRM         VISRM         VERCS         VISCS         VERSSF
              ________      ________      ________      ________      ________
      1         0.000         0.000         0.000         0.000         0.000


           Standardized Residuals (z-scores) for Means/Intercepts/Thresholds
              VISSSF        VERSSB        VISSSB        VER2B         VIS2B
              ________      ________      ________      ________      ________
      1         0.000         0.000         0.000         0.000         0.000


           Normalized Residuals for Means/Intercepts/Thresholds
              VERRM         VISRM         VERCS         VISCS         VERSSF
              ________      ________      ________      ________      ________
      1         0.000         0.000         0.000         0.000         0.000


           Normalized Residuals for Means/Intercepts/Thresholds
              VISSSF        VERSSB        VISSSB        VER2B         VIS2B
              ________      ________      ________      ________      ________
      1         0.000         0.000         0.000         0.000         0.000


           Model Estimated Covariances/Correlations/Residual Correlations
              VERRM         VISRM         VERCS         VISCS         VERSSF
              ________      ________      ________      ________      ________
 VERRM          3.911
 VISRM          0.182         3.650
 VERCS          1.602         0.000        13.886
 VISCS          0.000         0.023         0.020         0.001
 VERSSF       118.581         0.000       288.798         1.100     43160.252
 VISSSF         0.000        15.437        21.708         0.432      1184.851
 VERSSB         1.029         0.000         2.358         0.008       160.977
 VISSSB         0.000         0.813         1.090         0.022        59.469
 VER2B          0.951         0.966         0.245         0.000        18.150
 VIS2B          0.026         0.079         0.000         0.001         0.000


           Model Estimated Covariances/Correlations/Residual Correlations
              VISSSF        VERSSB        VISSSB        VER2B         VIS2B
              ________      ________      ________      ________      ________
 VISSSF       721.496
 VERSSB         8.481         2.124
 VISSSB        19.971         0.426         2.057
 VER2B          0.000         0.158         0.000         5.075
 VIS2B          0.387         0.000         0.020         0.140         0.015


           Residuals for Covariances/Correlations/Residual Correlations
              VERRM         VISRM         VERCS         VISCS         VERSSF
              ________      ________      ________      ________      ________
 VERRM          0.096
 VISRM          1.121         0.282
 VERCS          0.701         2.256         0.354
 VISCS          0.023         0.010         0.028         0.000
 VERSSF        29.169        92.931        39.798         1.284      1431.918
 VISSSF        15.196         7.617         7.711         0.044       686.459
 VERSSB         0.307         0.977         0.134         0.014        10.642
 VISSSB         0.852         0.470         0.819         0.000        23.123
 VER2B          0.245         0.808         2.408         0.031        82.872
 VIS2B          0.041         0.021         0.172         0.001         6.009


           Residuals for Covariances/Correlations/Residual Correlations
              VISSSF        VERSSB        VISSSB        VER2B         VIS2B
              ________      ________      ________      ________      ________
 VISSSF        36.178
 VERSSB         4.728         0.089
 VISSSB         2.749         0.365         0.096
 VER2B         23.207         0.822         1.458         0.078
 VIS2B          0.762         0.055         0.051         0.023         0.001


           Standardized Residuals (z-scores) for Covariances/Correlations/Residual Corr
              VERRM         VISRM         VERCS         VISCS         VERSSF
              ________      ________      ________      ________      ________
 VERRM          3.176
 VISRM         11.845         4.667
 VERCS        999.000         7.773         4.211
 VISCS          7.736       999.000       999.000         2.583
 VERSSF       999.000         5.695         2.887       999.000         1.969
 VISSSF         6.432       999.000       999.000         2.100        25.331
 VERSSB       999.000         7.780         1.284       999.000         1.868
 VISSSB         6.870       999.000       999.000        -0.183       999.000
 VER2B        999.000       999.000        15.203         9.279       999.000
 VIS2B        999.000         4.676         9.654       999.000         5.592


           Standardized Residuals (z-scores) for Covariances/Correlations/Residual Corr
              VISSSF        VERSSB        VISSSB        VER2B         VIS2B
              ________      ________      ________      ________      ________
 VISSSF         2.700
 VERSSB       999.000         2.231
 VISSSB       999.000       999.000         2.218
 VER2B          9.022       999.000        10.904       999.000
 VIS2B        999.000         7.187       999.000       999.000       999.000


           Normalized Residuals for Covariances/Correlations/Residual Correlations
              VERRM         VISRM         VERCS         VISCS         VERSSF
              ________      ________      ________      ________      ________
 VERRM          0.557
 VISRM          6.495         1.662
 VERCS          2.394         7.773         0.842
 VISCS          7.736         3.293         5.102         0.892
 VERSSF         1.699         5.695         1.318         4.070         0.685
 VISSSF         6.432         3.273         1.885         1.054         2.752
 VERSSB         2.334         7.780         0.615         6.083         0.771
 VISSSB         6.870         3.848         3.737        -0.111         1.703
 VER2B          1.312         4.617         7.259         9.279         4.219
 VIS2B          4.041         2.211         9.654         6.825         5.592


           Normalized Residuals for Covariances/Correlations/Residual Correlations
              VISSSF        VERSSB        VISSSB        VER2B         VIS2B
              ________      ________      ________      ________      ________
 VISSSF         0.932
 VERSSB         2.630         0.820
 VISSSB         1.566         3.597         0.917
 VER2B          9.022         5.748        10.904         0.358
 VIS2B          5.358         7.187         6.749         2.062         1.610


MODEL MODIFICATION INDICES

NOTE:  Modification indices for direct effects of observed dependent variables
regressed on covariates may not be included.  To include these, request
MODINDICES (ALL).

Minimum M.I. value for printing the modification index    10.000

                                   M.I.     E.P.C.  Std E.P.C.  StdYX E.P.C.

BY Statements

SPATIAL  BY VERRM                 33.428    -0.566     -0.566       -0.286
SPATIAL  BY VERCS                 16.179    -0.681     -0.681       -0.183
SPATIAL  BY VERSSB                16.184    -0.241     -0.241       -0.165
SPATIAL  BY VER2B                 85.684    -1.411     -1.411       -0.626
VERBAL   BY VISRM                 31.651     0.482      0.482        0.252
VERBAL   BY VISCS                 28.207     0.009      0.009        0.241
VERBAL   BY VIS2B                 19.946     0.026      0.026        0.211
MAINT    BY VERRM                 20.189     0.465      0.465        0.235
MAINT    BY VISRM                 21.939     0.666      0.666        0.349
MAINT    BY VER2B                 90.424     1.138      1.138        0.505
MAINT    BY VIS2B                 27.054     0.044      0.044        0.358
UPPD     BY VERCS                 16.287     0.558      0.558        0.150
UPPD     BY VISCS                 16.625     0.006      0.006        0.149
UPPD     BY VISSSB                33.437     0.288      0.288        0.201

ON/BY Statements

SPATIAL  ON VERBAL   /
VERBAL   BY SPATIAL              134.338    -0.769     -0.769       -0.769
SPATIAL  ON MAINT    /
MAINT    BY SPATIAL               55.648    -0.841     -0.841       -0.841
SPATIAL  ON UPPD     /
UPPD     BY SPATIAL              130.238    -0.880     -0.880       -0.880
VERBAL   ON SPATIAL  /
SPATIAL  BY VERBAL               134.338    -0.769     -0.769       -0.769
VERBAL   ON MAINT    /
MAINT    BY VERBAL                34.349     0.620      0.620        0.620
VERBAL   ON UPPD     /
UPPD     BY VERBAL                56.338     0.675      0.675        0.675
MAINT    ON SPATIAL  /
SPATIAL  BY MAINT                 55.648    -0.841     -0.841       -0.841
MAINT    ON VERBAL   /
VERBAL   BY MAINT                 34.349     0.620      0.620        0.620
MAINT    ON UPPD     /
UPPD     BY MAINT                204.071     0.857      0.857        0.857
UPPD     ON SPATIAL  /
SPATIAL  BY UPPD                 130.238    -0.880     -0.880       -0.880
UPPD     ON VERBAL   /
VERBAL   BY UPPD                  56.338     0.675      0.675        0.675
UPPD     ON MAINT    /
MAINT    BY UPPD                 204.071     0.857      0.857        0.857

WITH Statements

VISSSB   WITH VISCS               13.903    -0.008     -0.008       -0.253
VISSSB   WITH VISSSF              18.629    10.681     10.681        0.577
VER2B    WITH VERRM               14.211    -2.732     -2.732       -1.826
VER2B    WITH VISSSB              20.826     0.413      0.413        0.451
VIS2B    WITH VISRM               14.211    -0.109     -0.109       -0.914
VIS2B    WITH VERCS               16.097     0.051      0.051        0.175
VERBAL   WITH SPATIAL            134.338    -0.769     -0.769       -0.769
MAINT    WITH SPATIAL             55.648    -0.841     -0.841       -0.841
MAINT    WITH VERBAL              34.349     0.620      0.620        0.620
UPPD     WITH SPATIAL            130.238    -0.880     -0.880       -0.880
UPPD     WITH VERBAL              56.338     0.675      0.675        0.675
UPPD     WITH MAINT              204.071     0.857      0.857        0.857


DIAGRAM INFORMATION

  Use View Diagram under the Diagram menu in the Mplus Editor to view the diagram.
  If running Mplus from the Mplus Diagrammer, the diagram opens automatically.

  Diagram output
    z:\otto cfa\nya analyser mars 2017\model9.dgm

     Beginning Time:  14:00:57
        Ending Time:  14:00:58
       Elapsed Time:  00:00:01


MUTHEN & MUTHEN
3463 Stoner Ave.
Los Angeles, CA  90066

Tel: (310) 391-9971
Fax: (310) 391-8971
Web: www.StatModel.com
Support: Support@StatModel.com

Copyright (c) 1998-2015 Muthen & Muthen
