# Supplementary material for: A Latent Factor Analysis of Working Memory Measures Using Large-Scale Data
Source: Front Psychol. 2017 Jun 28;8:1062. doi: 10.3389/fpsyg.2017.01062 (PMC5487690; doi:10.3389/fpsyg.2017.01062)
Supplement: Supplementary file 1 [file Presentation_1.ZIP › model10.txt]

Mplus VERSION 7.4
MUTHEN & MUTHEN
05/04/2017   2:01 PM

INPUT INSTRUCTIONS

  Title:
      Soile;

  Data:
      File is soiledata_n656.dat;

  Variable:
      Names are VerRM_o VisRM_o VerCS_o VisCS_o VerSSF_o VisSSF_o
      VerSSB_o VisSSB_o Ver2B_o Vis2B_o;

      Usevariables are VerRM VisRM VerCS VisCS VerSSF VisSSF VerSSB
      VisSSB Ver2B Vis2B;

  Analysis:
      Estimator is MLR;
      Model is nocovariances;

  Define:
      VerRM = (VerRM_o/100);
      VisRM = (VisRM_o/10);
      VerCS = (VerCS_o/1000);
      VisCS = (VisCS_o/100);
      VerSSF = (VerSSF_o);
      VisSSF = (VisSSF_o);
      VerSSB = (VerSSB_o/10);
      VisSSB = (VisSSB_o/100);
      Ver2B = (Ver2b_o);
      Vis2B = (Vis2b_o/10);

  Model:
      Spatial BY VisSSF* VisSSB VisCS VisRM Vis2B;
      Verbal BY Ver2B* VerRM VerCS VerSSB VerSSF;

      [Spatial@0 Verbal@0];
      Spatial@1 Verbal@1;

      MAINT BY VisSSF* VisSSB VisCS VerCS VerSSB VerSSF;
      UPPD  BY Ver2B* VerRM VisRM Vis2B ;

      [MAINT@0 UPPD@0];
      MAINT@1 UPPD@1;

      Spatial WITH Verbal;
      MAINT WITH UPPD;


  Output:
      samp stdyx mod res;


INPUT READING TERMINATED NORMALLY


Soile;

SUMMARY OF ANALYSIS

Number of groups                                                 1
Number of observations                                         656

Number of dependent variables                                   10
Number of independent variables                                  0
Number of continuous latent variables                            4

Observed dependent variables

  Continuous
   VERRM       VISRM       VERCS       VISCS       VERSSF      VISSSF
   VERSSB      VISSSB      VER2B       VIS2B

Continuous latent variables
   SPATIAL     VERBAL      MAINT       UPPD


Estimator                                                      MLR
Information matrix                                        OBSERVED
Maximum number of iterations                                  1000
Convergence criterion                                    0.500D-04
Maximum number of steepest descent iterations                   20

Input data file(s)
  soiledata_n656.dat

Input data format  FREE


SAMPLE STATISTICS


     SAMPLE STATISTICS


           Means
              VERRM         VISRM         VERCS         VISCS         VERSSF
              ________      ________      ________      ________      ________
      1         3.962         3.631         5.365         0.061       528.779


           Means
              VISSSF        VERSSB        VISSSB        VER2B         VIS2B
              ________      ________      ________      ________      ________
      1        69.664         4.204         3.019         5.110         0.264


           Covariances
              VERRM         VISRM         VERCS         VISCS         VERSSF
              ________      ________      ________      ________      ________
 VERRM          4.007
 VISRM          1.303         3.932
 VERCS          2.303         2.256        14.240
 VISCS          0.023         0.032         0.048         0.001
 VERSSF       147.749        92.931       328.596         2.384     44592.170
 VISSSF        15.196        23.054        29.419         0.476      1871.309
 VERSSB         1.336         0.977         2.492         0.022       171.619
 VISSSB         0.852         1.283         1.908         0.022        82.592
 VER2B          1.197         1.774         2.653         0.031       101.022
 VIS2B          0.067         0.100         0.172         0.002         6.009


           Covariances
              VISSSF        VERSSB        VISSSB        VER2B         VIS2B
              ________      ________      ________      ________      ________
 VISSSF       757.673
 VERSSB        13.208         2.213
 VISSSB        22.720         0.791         2.153
 VER2B         23.207         0.979         1.458         5.153
 VIS2B          1.149         0.055         0.071         0.162         0.016


           Correlations
              VERRM         VISRM         VERCS         VISCS         VERSSF
              ________      ________      ________      ________      ________
 VERRM          1.000
 VISRM          0.328         1.000
 VERCS          0.305         0.301         1.000
 VISCS          0.308         0.433         0.335         1.000
 VERSSF         0.350         0.222         0.412         0.299         1.000
 VISSSF         0.276         0.422         0.283         0.458         0.322
 VERSSB         0.449         0.331         0.444         0.389         0.546
 VISSSB         0.290         0.441         0.345         0.396         0.267
 VER2B          0.263         0.394         0.310         0.365         0.211
 VIS2B          0.265         0.400         0.363         0.392         0.226


           Correlations
              VISSSF        VERSSB        VISSSB        VER2B         VIS2B
              ________      ________      ________      ________      ________
 VISSSF         1.000
 VERSSB         0.323         1.000
 VISSSB         0.563         0.362         1.000
 VER2B          0.371         0.290         0.438         1.000
 VIS2B          0.332         0.293         0.385         0.568         1.000


UNIVARIATE SAMPLE STATISTICS


     UNIVARIATE HIGHER-ORDER MOMENT DESCRIPTIVE STATISTICS

         Variable/         Mean/     Skewness/   Minimum/ % with                Percentiles
        Sample Size      Variance    Kurtosis    Maximum  Min/Max      20%/60%    40%/80%    Median

     VERRM                 3.962      -0.005       0.000    0.46%       2.311      3.306      4.078
             656.000       4.007      -0.782       7.492    7.62%       4.497      5.891
     VISRM                 3.631       0.019       0.000    0.30%       1.723      3.094      3.700
             656.000       3.932      -0.777       7.894    1.52%       4.335      5.339
     VERCS                 5.365       0.001       0.000    2.29%       1.146      3.862      5.320
             656.000      14.240      -1.427      10.538   19.21%       7.118      9.295
     VISCS                 0.061       0.033       0.000   10.82%       0.023      0.047      0.062
             656.000       0.001      -1.018       0.125    4.73%       0.072      0.098
     VERSSF              528.779       0.010       0.000    0.15%     337.500    449.500    511.500
             656.000   44592.170      -0.560     924.000    4.73%     577.500    721.500
     VISSSF               69.664       0.045       0.000    0.15%      46.635     60.404     67.651
             656.000     757.673      -0.280     133.075    1.37%      75.125     90.714
     VERSSB                4.204       0.004       0.000    0.30%       2.951      3.693      4.074
             656.000       2.213      -0.422       7.308    1.52%       4.460      5.451
     VISSSB                3.019      -0.021       0.000    0.46%       1.707      2.754      2.952
             656.000       2.153      -0.461       6.384    1.68%       3.366      4.271
     VER2B                 5.110      -0.004      -0.001    0.15%       3.042      4.543      5.142
             656.000       5.153      -0.821       9.993    0.76%       5.795      7.278
     VIS2B                 0.264       0.009       0.000    0.30%       0.146      0.216      0.257
             656.000       0.016      -0.946       0.511    1.52%       0.303      0.389


THE MODEL ESTIMATION TERMINATED NORMALLY

     WARNING:  THE LATENT VARIABLE COVARIANCE MATRIX (PSI) IS NOT POSITIVE
     DEFINITE.  THIS COULD INDICATE A NEGATIVE VARIANCE/RESIDUAL VARIANCE FOR A
     LATENT VARIABLE, A CORRELATION GREATER OR EQUAL TO ONE BETWEEN TWO LATENT
     VARIABLES, OR A LINEAR DEPENDENCY AMONG MORE THAN TWO LATENT VARIABLES.
     CHECK THE TECH4 OUTPUT FOR MORE INFORMATION.
     PROBLEM INVOLVING VARIABLE UPPD.


MODEL FIT INFORMATION

Number of Free Parameters                       42

Loglikelihood

          H0 Value                      -13314.861
          H0 Scaling Correction Factor      0.9907
            for MLR
          H1 Value                      -13289.207
          H1 Scaling Correction Factor      0.9968
            for MLR

Information Criteria

          Akaike (AIC)                   26713.722
          Bayesian (BIC)                 26902.141
          Sample-Size Adjusted BIC       26768.791
            (n* = (n + 2) / 24)

Chi-Square Test of Model Fit

          Value                             50.906*
          Degrees of Freedom                    23
          P-Value                           0.0007
          Scaling Correction Factor         1.0079
            for MLR

*   The chi-square value for MLM, MLMV, MLR, ULSMV, WLSM and WLSMV cannot be used
    for chi-square difference testing in the regular way.  MLM, MLR and WLSM
    chi-square difference testing is described on the Mplus website.  MLMV, WLSMV,
    and ULSMV difference testing is done using the DIFFTEST option.

RMSEA (Root Mean Square Error Of Approximation)

          Estimate                           0.043
          90 Percent C.I.                    0.027  0.059
          Probability RMSEA <= .05           0.747

CFI/TLI

          CFI                                0.985
          TLI                                0.970

Chi-Square Test of Model Fit for the Baseline Model

          Value                           1894.469
          Degrees of Freedom                    45
          P-Value                           0.0000

SRMR (Standardized Root Mean Square Residual)

          Value                              0.022


MODEL RESULTS

                                                    Two-Tailed
                    Estimate       S.E.  Est./S.E.    P-Value

 SPATIAL  BY
    VISSSF            15.300      2.221      6.888      0.000
    VISSSB             0.627      0.083      7.549      0.000
    VISCS              0.011      0.003      4.176      0.000
    VISRM              0.492      0.130      3.786      0.000
    VIS2B             -0.020      0.012     -1.607      0.108

 VERBAL   BY
    VER2B             -0.123      0.114     -1.077      0.282
    VERRM              0.766      0.108      7.117      0.000
    VERCS              1.396      0.186      7.512      0.000
    VERSSB             0.974      0.074     13.127      0.000
    VERSSF           129.807     11.616     11.175      0.000

 MAINT    BY
    VISSSF            14.347      1.641      8.741      0.000
    VISSSB             0.855      0.071     12.104      0.000
    VISCS              0.021      0.002     11.843      0.000
    VERCS              1.784      0.177     10.060      0.000
    VERSSB             0.658      0.081      8.166      0.000
    VERSSF            70.504     11.624      6.065      0.000

 UPPD     BY
    VER2B              1.628      0.097     16.743      0.000
    VERRM              0.795      0.093      8.519      0.000
    VISRM              1.134      0.078     14.483      0.000
    VIS2B              0.098      0.006     15.354      0.000

 SPATIAL  WITH
    VERBAL             0.373      0.089      4.209      0.000

 MAINT    WITH
    UPPD               1.012      0.058     17.474      0.000

 Means
    SPATIAL            0.000      0.000    999.000    999.000
    VERBAL             0.000      0.000    999.000    999.000
    MAINT              0.000      0.000    999.000    999.000
    UPPD               0.000      0.000    999.000    999.000

 Intercepts
    VERRM              3.962      0.078     50.696      0.000
    VISRM              3.631      0.077     46.895      0.000
    VERCS              5.365      0.147     36.410      0.000
    VISCS              0.061      0.001     41.140      0.000
    VERSSF           528.779      8.245     64.135      0.000
    VISSSF            69.664      1.075     64.822      0.000
    VERSSB             4.204      0.058     72.374      0.000
    VISSSB             3.019      0.057     52.707      0.000
    VER2B              5.110      0.089     57.659      0.000
    VIS2B              0.264      0.005     53.763      0.000

 Variances
    SPATIAL            1.000      0.000    999.000    999.000
    VERBAL             1.000      0.000    999.000    999.000
    MAINT              1.000      0.000    999.000    999.000
    UPPD               1.000      0.000    999.000    999.000

 Residual Variances
    VERRM              2.788      0.174     16.031      0.000
    VISRM              2.404      0.161     14.928      0.000
    VERCS              9.107      0.507     17.961      0.000
    VISCS              0.001      0.000     16.189      0.000
    VERSSF         22765.342   2334.178      9.753      0.000
    VISSSF           317.658     43.686      7.271      0.000
    VERSSB             0.832      0.114      7.303      0.000
    VISSSB             1.030      0.087     11.841      0.000
    VER2B              2.486      0.284      8.748      0.000
    VIS2B              0.006      0.002      3.864      0.000


STANDARDIZED MODEL RESULTS


STDYX Standardization

                                                    Two-Tailed
                    Estimate       S.E.  Est./S.E.    P-Value

 SPATIAL  BY
    VISSSF             0.556      0.079      7.004      0.000
    VISSSB             0.427      0.056      7.672      0.000
    VISCS              0.298      0.071      4.218      0.000
    VISRM              0.248      0.065      3.796      0.000
    VIS2B             -0.159      0.099     -1.610      0.107

 VERBAL   BY
    VER2B             -0.054      0.050     -1.077      0.281
    VERRM              0.383      0.052      7.331      0.000
    VERCS              0.370      0.049      7.511      0.000
    VERSSB             0.655      0.047     13.900      0.000
    VERSSF             0.615      0.052     11.788      0.000

 MAINT    BY
    VISSSF             0.521      0.056      9.353      0.000
    VISSSB             0.582      0.042     13.711      0.000
    VISCS              0.553      0.044     12.549      0.000
    VERCS              0.473      0.045     10.468      0.000
    VERSSB             0.442      0.050      8.770      0.000
    VERSSF             0.334      0.053      6.313      0.000

 UPPD     BY
    VER2B              0.717      0.037     19.389      0.000
    VERRM              0.397      0.044      8.955      0.000
    VISRM              0.572      0.034     16.692      0.000
    VIS2B              0.779      0.046     17.038      0.000

 SPATIAL  WITH
    VERBAL             0.373      0.089      4.209      0.000

 MAINT    WITH
    UPPD               1.012      0.058     17.474      0.000

 Means
    SPATIAL            0.000      0.000    999.000    999.000
    VERBAL             0.000      0.000    999.000    999.000
    MAINT              0.000      0.000    999.000    999.000
    UPPD               0.000      0.000    999.000    999.000

 Intercepts
    VERRM              1.980      0.058     34.110      0.000
    VISRM              1.831      0.055     33.236      0.000
    VERCS              1.422      0.044     32.066      0.000
    VISCS              1.606      0.049     32.729      0.000
    VERSSF             2.504      0.070     35.679      0.000
    VISSSF             2.531      0.075     33.964      0.000
    VERSSB             2.826      0.079     35.583      0.000
    VISSSB             2.058      0.064     32.222      0.000
    VER2B              2.251      0.062     36.445      0.000
    VIS2B              2.099      0.057     36.725      0.000

 Variances
    SPATIAL            1.000      0.000    999.000    999.000
    VERBAL             1.000      0.000    999.000    999.000
    MAINT              1.000      0.000    999.000    999.000
    UPPD               1.000      0.000    999.000    999.000

 Residual Variances
    VERRM              0.696      0.040     17.260      0.000
    VISRM              0.611      0.039     15.604      0.000
    VERCS              0.640      0.034     18.958      0.000
    VISCS              0.606      0.036     16.711      0.000
    VERSSF             0.511      0.052      9.784      0.000
    VISSSF             0.419      0.058      7.254      0.000
    VERSSB             0.376      0.052      7.185      0.000
    VISSSB             0.478      0.041     11.664      0.000
    VER2B              0.482      0.055      8.697      0.000
    VIS2B              0.367      0.096      3.826      0.000


R-SQUARE

    Observed                                        Two-Tailed
    Variable        Estimate       S.E.  Est./S.E.    P-Value

    VERRM              0.304      0.040      7.546      0.000
    VISRM              0.389      0.039      9.916      0.000
    VERCS              0.360      0.034     10.684      0.000
    VISCS              0.394      0.036     10.879      0.000
    VERSSF             0.489      0.052      9.378      0.000
    VISSSF             0.581      0.058     10.046      0.000
    VERSSB             0.624      0.052     11.932      0.000
    VISSSB             0.522      0.041     12.719      0.000
    VER2B              0.518      0.055      9.328      0.000
    VIS2B              0.633      0.096      6.588      0.000


QUALITY OF NUMERICAL RESULTS

     Condition Number for the Information Matrix              0.155E-07
       (ratio of smallest to largest eigenvalue)


RESIDUAL OUTPUT


     ESTIMATED MODEL AND RESIDUALS (OBSERVED - ESTIMATED)


           Model Estimated Means/Intercepts/Thresholds
              VERRM         VISRM         VERCS         VISCS         VERSSF
              ________      ________      ________      ________      ________
      1         3.962         3.631         5.365         0.061       528.779


           Model Estimated Means/Intercepts/Thresholds
              VISSSF        VERSSB        VISSSB        VER2B         VIS2B
              ________      ________      ________      ________      ________
      1        69.664         4.204         3.019         5.110         0.264


           Residuals for Means/Intercepts/Thresholds
              VERRM         VISRM         VERCS         VISCS         VERSSF
              ________      ________      ________      ________      ________
      1         0.000         0.000         0.000         0.000         0.000


           Residuals for Means/Intercepts/Thresholds
              VISSSF        VERSSB        VISSSB        VER2B         VIS2B
              ________      ________      ________      ________      ________
      1         0.000         0.000         0.000         0.000         0.000


           Standardized Residuals (z-scores) for Means/Intercepts/Thresholds
              VERRM         VISRM         VERCS         VISCS         VERSSF
              ________      ________      ________      ________      ________
      1         0.000         0.000         0.000         0.000         0.000


           Standardized Residuals (z-scores) for Means/Intercepts/Thresholds
              VISSSF        VERSSB        VISSSB        VER2B         VIS2B
              ________      ________      ________      ________      ________
      1         0.000         0.000         0.000         0.000         0.000


           Normalized Residuals for Means/Intercepts/Thresholds
              VERRM         VISRM         VERCS         VISCS         VERSSF
              ________      ________      ________      ________      ________
      1         0.000         0.000         0.000         0.000         0.000


           Normalized Residuals for Means/Intercepts/Thresholds
              VISSSF        VERSSB        VISSSB        VER2B         VIS2B
              ________      ________      ________      ________      ________
      1         0.000         0.000         0.000         0.000         0.000


           Model Estimated Covariances/Correlations/Residual Correlations
              VERRM         VISRM         VERCS         VISCS         VERSSF
              ________      ________      ________      ________      ________
 VERRM          4.007
 VISRM          1.042         3.932
 VERCS          2.505         2.305        14.239
 VISCS          0.020         0.029         0.043         0.001
 VERSSF       156.175       104.781       306.986         2.016     44586.027
 VISSSF        15.923        23.999        33.571         0.472      1752.817
 VERSSB         1.275         0.934         2.533         0.018       172.779
 VISSSB         0.867         1.289         1.851         0.025        90.608
 VER2B          1.200         1.824         2.770         0.034       100.240
 VIS2B          0.072         0.101         0.167         0.002         6.037


           Model Estimated Covariances/Correlations/Residual Correlations
              VISSSF        VERSSB        VISSSB        VER2B         VIS2B
              ________      ________      ________      ________      ________
 VISSSF       757.577
 VERSSB        15.002         2.213
 VISSSB        21.847         0.790         2.153
 VER2B         22.949         0.965         1.380         5.153
 VIS2B          1.120         0.058         0.072         0.161         0.016


           Residuals for Covariances/Correlations/Residual Correlations
              VERRM         VISRM         VERCS         VISCS         VERSSF
              ________      ________      ________      ________      ________
 VERRM          0.001
 VISRM          0.261         0.000
 VERCS         -0.202        -0.049         0.002
 VISCS          0.003         0.003         0.005         0.000
 VERSSF        -8.426       -11.850        21.610         0.368         6.142
 VISSSF        -0.728        -0.945        -4.152         0.004       118.492
 VERSSB         0.061         0.042        -0.041         0.004        -1.160
 VISSSB        -0.015        -0.007         0.057        -0.003        -8.016
 VER2B         -0.004        -0.050        -0.117        -0.003         0.782
 VIS2B         -0.005        -0.002         0.005         0.000        -0.028


           Residuals for Covariances/Correlations/Residual Correlations
              VISSSF        VERSSB        VISSSB        VER2B         VIS2B
              ________      ________      ________      ________      ________
 VISSSF         0.097
 VERSSB        -1.794         0.000
 VISSSB         0.873         0.001         0.000
 VER2B          0.258         0.014         0.078         0.000
 VIS2B          0.030        -0.003        -0.001         0.002         0.000


           Standardized Residuals (z-scores) for Covariances/Correlations/Residual Corr
              VERRM         VISRM         VERCS         VISCS         VERSSF
              ________      ________      ________      ________      ________
 VERRM        999.000
 VISRM          2.407       999.000
 VERCS         -1.123        -0.260       999.000
 VISCS          1.856         2.210         1.909         0.000
 VERSSF        -1.272        -1.245         3.072         2.189         0.077
 VISSSF        -0.509        -1.303        -1.876         0.486         0.976
 VERSSB       999.000         0.668        -0.653         4.432        -0.462
 VISSSB        -0.224        -0.155         0.554        -2.945        -1.090
 VER2B         -0.063        -1.143        -0.852        -1.865       999.000
 VIS2B         -2.344        -0.652         0.865         0.297       999.000


           Standardized Residuals (z-scores) for Covariances/Correlations/Residual Corr
              VISSSF        VERSSB        VISSSB        VER2B         VIS2B
              ________      ________      ________      ________      ________
 VISSSF         0.083
 VERSSB        -2.359         0.096
 VISSSB       999.000         0.023       999.000
 VER2B          0.638         0.498         2.900        -0.587
 VIS2B          1.675       999.000        -0.856       999.000         0.000


           Normalized Residuals for Covariances/Correlations/Residual Correlations
              VERRM         VISRM         VERCS         VISCS         VERSSF
              ________      ________      ________      ________      ________
 VERRM          0.006
 VISRM          1.512         0.000
 VERCS         -0.691        -0.168         0.004
 VISCS          1.083         0.981         0.866         0.000
 VERSSF        -0.491        -0.726         0.716         1.165         0.003
 VISSSF        -0.308        -0.406        -1.015         0.104         0.475
 VERSSB         0.463         0.337        -0.190         1.756        -0.084
 VISSSB        -0.123        -0.055         0.261        -1.340        -0.590
 VER2B         -0.020        -0.285        -0.352        -0.757         0.040
 VIS2B         -0.545        -0.176         0.303         0.080        -0.026


           Normalized Residuals for Covariances/Correlations/Residual Correlations
              VISSSF        VERSSB        VISSSB        VER2B         VIS2B
              ________      ________      ________      ________      ________
 VISSSF         0.002
 VERSSB        -0.998         0.004
 VISSSB         0.497         0.009         0.002
 VER2B          0.100         0.101         0.585        -0.001
 VIS2B          0.208        -0.435        -0.160         0.145         0.000


MODEL MODIFICATION INDICES

NOTE:  Modification indices for direct effects of observed dependent variables
regressed on covariates may not be included.  To include these, request
MODINDICES (ALL).

Minimum M.I. value for printing the modification index    10.000

                                   M.I.     E.P.C.  Std E.P.C.  StdYX E.P.C.

BY Statements

VERBAL   BY VISCS                 10.880     0.006      0.006        0.155

WITH Statements

VISSSB   WITH VISCS               14.208    -0.007     -0.007       -0.219
VISSSB   WITH VISSSF              13.604     7.874      7.874        0.435


DIAGRAM INFORMATION

  Use View Diagram under the Diagram menu in the Mplus Editor to view the diagram.
  If running Mplus from the Mplus Diagrammer, the diagram opens automatically.

  Diagram output
    z:\otto cfa\nya analyser mars 2017\model10.dgm

     Beginning Time:  14:01:03
        Ending Time:  14:01:04
       Elapsed Time:  00:00:01


MUTHEN & MUTHEN
3463 Stoner Ave.
Los Angeles, CA  90066

Tel: (310) 391-9971
Fax: (310) 391-8971
Web: www.StatModel.com
Support: Support@StatModel.com

Copyright (c) 1998-2015 Muthen & Muthen
